# Supplementary material for: N-(3-Chloro­phen­yl)-2-nitro­benzene­sulfonamide
Source: Acta Crystallogr Sect E Struct Rep Online. 2012 Jul 28;68(Pt 8):o2576. doi: 10.1107/S1600536812033272 (PMC3415016; doi:10.1107/S1600536812033272)
Supplement: Supplementary file 1 [file e-68-o2576-sup1.cif]

##############################################################################
#                                                                            #
# This CIF contains the data in a paper accepted for publication in          #
# Acta Crystallographica Section E. It conforms to the requirements of       #
# Notes for Authors for Acta Crystallographica Section E, and has been       #
# peer reviewed under the auspices of the IUCr Commission on Journals.       #
#                                                                            #
# Full details of the Crystallographic Information File format               #
# are given in the paper "The Crystallographic Information File (CIF):       #
# a New Standard Archive File for Crystallography" by S. R. Hall, F. H.      #
# Allen and I. D. Brown [Acta Cryst. (1991), A47, 655-685].                  #
#                                                                            #
# The current version of the core CIF dictionary is obtainable from          #
# ftp://ftp.iucr.org/pub/cif_core.dic.                                       #
#                                                                            #
# Software is freely available for graphical display of the structure(s)     #
# in this CIF. For information consult the CIF software page                 #
# http://www.iucr.org/resources/cif/software.                                #
#                                                                            #
# This file may be used for bona fide research purposes within the           #
# scientific community so long as proper attribution is given to the journal # 
# article from which it was obtained.                                        #
#                                                                            #
##############################################################################
data_I
_audit_creation_method     SHELXL-97
_chemical_name_systematic
;
<i>N</i>-(3-Chlorophenyl)-2-nitrobenzenesulfonamide
;
_chemical_name_common     ?
_chemical_formula_moiety     'C12 H9 Cl N2 O4 S'
_chemical_formula_sum     'C12 H9 Cl N2 O4 S'
_chemical_formula_iupac     'C12 H9 Cl N2 O4 S'
_chemical_formula_weight     312.72
_chemical_melting_point     ?
_symmetry_cell_setting     monoclinic
_symmetry_space_group_name_H-M     'P 21/c'
_symmetry_space_group_name_HALL     '-P 2ybc'
loop_
    _symmetry_equiv_pos_as_xyz
    'x, y, z'
    '-x, y+1/2, -z+1/2'
    '-x, -y, -z'
    'x, -y-1/2, z-1/2'
_cell_length_a     8.9856(7)
_cell_length_b     9.5794(8)
_cell_length_c     15.7960(10)
_cell_angle_alpha     90.00
_cell_angle_beta     103.120(8)
_cell_angle_gamma     90.00
_cell_volume     1324.17(17)
_cell_formula_units_Z     4
_cell_measurement_reflns_used     2323
_cell_measurement_theta_min     2.64
_cell_measurement_theta_max     27.78
_cell_measurement_temperature     293(2)
_exptl_crystal_description     rod
_exptl_crystal_colour     colourless
_exptl_crystal_size_max     0.48
_exptl_crystal_size_mid     0.48
_exptl_crystal_size_min     0.24
_exptl_crystal_density_diffrn     1.569
_exptl_crystal_density_meas     ?
_exptl_crystal_density_method     'not measured'
_exptl_crystal_F_000     640
_exptl_absorpt_coefficient_mu     0.460
_exptl_absorpt_correction_type     multi-scan
_exptl_absorpt_process_details
;
(CrysAlis RED; Oxford Diffraction, 2009)
;
_exptl_absorpt_correction_T_min     0.8094
_exptl_absorpt_correction_T_max     0.8976
_exptl_special_details
;
Absorption correction: CrysAlis RED (Oxford Diffraction, 2009)
Empirical absorption correction using spherical harmonics,
implemented in SCALE3 ABSPACK scaling algorithm.
;
_diffrn_ambient_temperature     293(2)
_diffrn_radiation_type     MoK\a
_diffrn_radiation_wavelength     0.71073
_diffrn_radiation_source     'fine-focus sealed tube'
_diffrn_radiation_monochromator     graphite
_diffrn_measurement_device_type
;
Oxford Diffraction Xcalibur diffractometer with a Sapphire CCD detector
;
_diffrn_measurement_method
;
Rotation method data acquisition using omega scans
;
_diffrn_detector_area_resol_mean     ?
_diffrn_reflns_number     5230
_diffrn_reflns_av_R_equivalents     0.0129
_diffrn_reflns_av_sigmaI/netI     0.0217
_diffrn_reflns_theta_min     2.65
_diffrn_reflns_theta_max     26.37
_diffrn_reflns_theta_full     26.37
_diffrn_measured_fraction_theta_max     0.997
_diffrn_measured_fraction_theta_full     0.997
_diffrn_reflns_limit_h_min     -11
_diffrn_reflns_limit_h_max     11
_diffrn_reflns_limit_k_min     -11
_diffrn_reflns_limit_k_max     10
_diffrn_reflns_limit_l_min     -19
_diffrn_reflns_limit_l_max     15
_diffrn_standards_number     0
_diffrn_standards_interval_count     ?
_diffrn_standards_interval_time     ?
_diffrn_standards_decay_%     0
_refine_special_details
;
Refinement of <i>F</i>^2^ against ALL reflections. The weighted <i>R</i>-factor
<i>wR</i> and goodness of fit <i>S</i> are based on <i>F</i>^2^, conventional
<i>R</i>-factors <i>R</i> are based on <i>F</i>, with <i>F</i> set to zero for
negative <i>F</i>^2^. The threshold expression of <i>F</i>^2^ >
\s(<i>F</i>^2^) is used only for calculating <i>R</i>-factors(gt) <i>etc</i>.
and is not relevant to the choice of reflections for refinement.
<i>R</i>-factors based on <i>F</i>^2^ are statistically about twice as large
as those based on <i>F</i>, and <i>R</i>- factors based on ALL data will be
even larger.
;
_reflns_number_total     2702
_reflns_number_gt     2201
_reflns_threshold_expression     I>2\s(I)
_refine_ls_structure_factor_coef     Fsqd
_refine_ls_matrix_type     full
_refine_ls_R_factor_all     0.0512
_refine_ls_R_factor_gt     0.0389
_refine_ls_wR_factor_gt     0.0920
_refine_ls_wR_factor_ref     0.1000
_refine_ls_goodness_of_fit_ref     1.030
_refine_ls_restrained_S_all     1.030
_refine_ls_number_reflns     2702
_refine_ls_number_parameters     184
_refine_ls_number_restraints     1
_refine_ls_hydrogen_treatment     mixed
_refine_ls_weighting_scheme     calc
_refine_ls_weighting_details
         'calc w=1/[\s^2^(Fo^2^)+(0.0414P)^2^+0.7223P] where P=(Fo^2^+2Fc^2^)/3'
_atom_sites_solution_hydrogens     geom
_atom_sites_solution_primary     direct
_atom_sites_solution_secondary     difmap
_refine_ls_shift/su_max     0.000
_refine_ls_shift/su_mean     0.000
_refine_diff_density_max     0.387
_refine_diff_density_min     -0.510
_refine_ls_extinction_method     none
_refine_ls_extinction_coef     ?
loop_
    _atom_type_symbol
    _atom_type_description
    _atom_type_scat_dispersion_real
    _atom_type_scat_dispersion_imag
    _atom_type_scat_source
    'C' 'C' 0.0033 0.0016
                         'International Tables Vol C Tables 4.2.6.8 and 6.1.1.4'
    'H' 'H' 0.0000 0.0000
                         'International Tables Vol C Tables 4.2.6.8 and 6.1.1.4'
    'N' 'N' 0.0061 0.0033
                         'International Tables Vol C Tables 4.2.6.8 and 6.1.1.4'
    'O' 'O' 0.0106 0.0060
                         'International Tables Vol C Tables 4.2.6.8 and 6.1.1.4'
    'Cl' 'Cl' 0.1484 0.1585
                         'International Tables Vol C Tables 4.2.6.8 and 6.1.1.4'
    'S' 'S' 0.1246 0.1234
                         'International Tables Vol C Tables 4.2.6.8 and 6.1.1.4'
_computing_data_collection
;
CrysAlis CCD (Oxford Diffraction, 2009)
;
_computing_cell_refinement
;
CrysAlis CCD (Oxford Diffraction, 2009)
;
_computing_data_reduction
;
CrysAlis RED (Oxford Diffraction, 2009)
;
_computing_structure_solution     'SHELXS97 (Sheldrick, 2008)'
_computing_structure_refinement     'SHELXL97 (Sheldrick, 2008)'
_computing_molecular_graphics     'PLATON (Spek, 2009)'
_computing_publication_material     'SHELXL97 (Sheldrick, 2008)'
loop_
    _atom_site_type_symbol
    _atom_site_label
    _atom_site_fract_x
    _atom_site_fract_y
    _atom_site_fract_z
    _atom_site_U_iso_or_equiv
    _atom_site_adp_type
    _atom_site_calc_flag
    _atom_site_refinement_flags
    _atom_site_occupancy
    _atom_site_symmetry_multiplicity
    _atom_site_disorder_assembly
    _atom_site_disorder_group
    C C1 0.1289(2) 0.1345(2) 0.41117(13) 0.0364(4) Uani d . 1 1 . .
    C C2 0.0829(2) 0.1878(2) 0.48339(13) 0.0395(5) Uani d . 1 1 . .
    C C3 0.1398(3) 0.1350(3) 0.56563(14) 0.0523(6) Uani d . 1 1 . .
    H H3 0.1062 0.1705 0.6128 0.063 Uiso calc R 1 1 . .
    C C4 0.2467(3) 0.0298(3) 0.57749(17) 0.0606(7) Uani d . 1 1 . .
    H H4 0.2859 -0.0054 0.6329 0.073 Uiso calc R 1 1 . .
    C C5 0.2954(3) -0.0235(3) 0.50813(18) 0.0578(6) Uani d . 1 1 . .
    H H5 0.3687 -0.0938 0.5165 0.069 Uiso calc R 1 1 . .
    C C6 0.2350(3) 0.0278(2) 0.42487(16) 0.0487(5) Uani d . 1 1 . .
    H H6 0.2667 -0.0105 0.3778 0.058 Uiso calc R 1 1 . .
    C C7 0.2763(2) 0.3656(2) 0.30709(12) 0.0350(4) Uani d . 1 1 . .
    C C8 0.3206(2) 0.4862(2) 0.35429(13) 0.0403(5) Uani d . 1 1 . .
    H H8 0.2492 0.5418 0.3726 0.048 Uiso calc R 1 1 . .
    C C9 0.4733(3) 0.5219(3) 0.37354(15) 0.0518(6) Uani d . 1 1 . .
    C C10 0.5814(3) 0.4401(3) 0.34821(19) 0.0673(8) Uani d . 1 1 . .
    H H10 0.6839 0.4657 0.3619 0.081 Uiso calc R 1 1 . .
    C C11 0.5348(3) 0.3200(3) 0.3024(2) 0.0681(8) Uani d . 1 1 . .
    H H11 0.6072 0.2635 0.2855 0.082 Uiso calc R 1 1 . .
    C C12 0.3822(3) 0.2810(3) 0.28080(16) 0.0518(6) Uani d . 1 1 . .
    H H12 0.3518 0.1998 0.2493 0.062 Uiso calc R 1 1 . .
    N N1 0.11632(18) 0.33458(18) 0.28331(11) 0.0370(4) Uani d D 1 1 . .
    H H1N 0.064(2) 0.398(2) 0.2966(14) 0.044 Uiso d D 1 1 . .
    N N2 -0.0256(2) 0.3049(2) 0.47737(12) 0.0466(5) Uani d . 1 1 . .
    O O1 -0.11286(16) 0.19931(18) 0.28970(10) 0.0530(4) Uani d . 1 1 . .
    O O2 0.10397(19) 0.08275(17) 0.24876(10) 0.0543(4) Uani d . 1 1 . .
    O O3 -0.02102(19) 0.39843(19) 0.42550(11) 0.0568(4) Uani d . 1 1 . .
    O O4 -0.1124(2) 0.3039(2) 0.52670(14) 0.0756(6) Uani d . 1 1 . .
    Cl Cl1 0.52921(10) 0.67414(9) 0.43224(5) 0.0871(3) Uani d . 1 1 . .
    S S1 0.04801(6) 0.18286(6) 0.30104(3) 0.03894(16) Uani d . 1 1 . .
loop_
    _atom_site_aniso_label
    _atom_site_aniso_U_11
    _atom_site_aniso_U_22
    _atom_site_aniso_U_33
    _atom_site_aniso_U_12
    _atom_site_aniso_U_13
    _atom_site_aniso_U_23
    C1 0.0351(10) 0.0342(10) 0.0412(10) -0.0101(8) 0.0112(8) -0.0039(8)
    C2 0.0373(10) 0.0400(12) 0.0428(11) -0.0128(9) 0.0122(8) -0.0069(9)
    C3 0.0558(14) 0.0600(15) 0.0418(12) -0.0198(12) 0.0128(10) -0.0053(11)
    C4 0.0624(16) 0.0595(16) 0.0550(14) -0.0185(13) 0.0031(12) 0.0140(12)
    C5 0.0468(13) 0.0469(14) 0.0770(18) -0.0033(11) 0.0087(12) 0.0124(13)
    C6 0.0481(12) 0.0412(12) 0.0606(14) -0.0033(10) 0.0200(10) -0.0003(11)
    C7 0.0323(10) 0.0396(11) 0.0348(10) 0.0003(8) 0.0110(8) 0.0069(8)
    C8 0.0388(11) 0.0426(12) 0.0409(11) -0.0022(9) 0.0118(8) 0.0069(9)
    C9 0.0441(12) 0.0574(15) 0.0518(13) -0.0154(11) 0.0068(10) 0.0139(11)
    C10 0.0340(12) 0.080(2) 0.0860(19) -0.0089(13) 0.0097(12) 0.0291(16)
    C11 0.0415(13) 0.0696(19) 0.100(2) 0.0161(13) 0.0311(14) 0.0207(16)
    C12 0.0445(12) 0.0476(14) 0.0681(15) 0.0053(10) 0.0232(11) 0.0053(11)
    N1 0.0313(9) 0.0385(10) 0.0425(9) 0.0017(7) 0.0111(7) -0.0010(7)
    N2 0.0455(10) 0.0482(11) 0.0501(11) -0.0116(9) 0.0193(8) -0.0181(9)
    O1 0.0340(8) 0.0703(11) 0.0527(9) -0.0150(7) 0.0058(7) -0.0102(8)
    O2 0.0677(10) 0.0496(10) 0.0501(9) -0.0113(8) 0.0227(8) -0.0193(7)
    O3 0.0660(11) 0.0543(10) 0.0548(10) 0.0076(8) 0.0234(8) -0.0031(8)
    O4 0.0798(13) 0.0675(12) 0.1002(15) -0.0106(10) 0.0640(12) -0.0179(11)
    Cl1 0.0842(5) 0.0888(6) 0.0840(5) -0.0501(4) 0.0103(4) -0.0107(4)
    S1 0.0383(3) 0.0421(3) 0.0372(3) -0.0093(2) 0.0102(2) -0.0102(2)
_geom_special_details
;
All e.s.d.'s (except the e.s.d. in the dihedral angle between two l.s. planes)
are estimated using the full covariance matrix. The cell e.s.d.'s are taken
into account individually in the estimation of e.s.d.'s in distances, angles
and torsion angles; correlations between e.s.d.'s in cell parameters are only
used when they are defined by crystal symmetry. An approximate (isotropic)
treatment of cell e.s.d.'s is used for estimating e.s.d.'s involving l.s.
planes.
;
loop_
    _geom_bond_atom_site_label_1
    _geom_bond_atom_site_label_2
    _geom_bond_site_symmetry_2
    _geom_bond_distance
    _geom_bond_publ_flag
    C1 C6 . 1.381(3) ?
    C1 C2 . 1.395(3) ?
    C1 S1 . 1.788(2) ?
    C2 C3 . 1.380(3) ?
    C2 N2 . 1.475(3) ?
    C3 C4 . 1.376(4) ?
    C3 H3 . 0.9300 ?
    C4 C5 . 1.368(4) ?
    C4 H4 . 0.9300 ?
    C5 C6 . 1.393(3) ?
    C5 H5 . 0.9300 ?
    C6 H6 . 0.9300 ?
    C7 C8 . 1.383(3) ?
    C7 C12 . 1.384(3) ?
    C7 N1 . 1.432(2) ?
    C8 C9 . 1.379(3) ?
    C8 H8 . 0.9300 ?
    C9 C10 . 1.376(4) ?
    C9 Cl1 . 1.740(3) ?
    C10 C11 . 1.374(4) ?
    C10 H10 . 0.9300 ?
    C11 C12 . 1.387(3) ?
    C11 H11 . 0.9300 ?
    C12 H12 . 0.9300 ?
    N1 S1 . 1.6265(18) ?
    N1 H1N . 0.823(16) ?
    N2 O3 . 1.221(2) ?
    N2 O4 . 1.222(2) ?
    O1 S1 . 1.4243(15) ?
    O2 S1 . 1.4294(16) ?
loop_
    _geom_angle_atom_site_label_1
    _geom_angle_atom_site_label_2
    _geom_angle_atom_site_label_3
    _geom_angle_site_symmetry_1
    _geom_angle_site_symmetry_3
    _geom_angle
    _geom_angle_publ_flag
    C6 C1 C2 . . 117.7(2) ?
    C6 C1 S1 . . 117.27(16) ?
    C2 C1 S1 . . 124.76(16) ?
    C3 C2 C1 . . 121.3(2) ?
    C3 C2 N2 . . 116.0(2) ?
    C1 C2 N2 . . 122.67(19) ?
    C4 C3 C2 . . 119.7(2) ?
    C4 C3 H3 . . 120.2 ?
    C2 C3 H3 . . 120.2 ?
    C5 C4 C3 . . 120.3(2) ?
    C5 C4 H4 . . 119.8 ?
    C3 C4 H4 . . 119.8 ?
    C4 C5 C6 . . 119.8(2) ?
    C4 C5 H5 . . 120.1 ?
    C6 C5 H5 . . 120.1 ?
    C1 C6 C5 . . 121.1(2) ?
    C1 C6 H6 . . 119.5 ?
    C5 C6 H6 . . 119.5 ?
    C8 C7 C12 . . 121.12(19) ?
    C8 C7 N1 . . 117.65(18) ?
    C12 C7 N1 . . 121.2(2) ?
    C9 C8 C7 . . 118.5(2) ?
    C9 C8 H8 . . 120.8 ?
    C7 C8 H8 . . 120.8 ?
    C10 C9 C8 . . 121.8(2) ?
    C10 C9 Cl1 . . 119.61(19) ?
    C8 C9 Cl1 . . 118.6(2) ?
    C11 C10 C9 . . 118.6(2) ?
    C11 C10 H10 . . 120.7 ?
    C9 C10 H10 . . 120.7 ?
    C10 C11 C12 . . 121.4(2) ?
    C10 C11 H11 . . 119.3 ?
    C12 C11 H11 . . 119.3 ?
    C7 C12 C11 . . 118.5(2) ?
    C7 C12 H12 . . 120.7 ?
    C11 C12 H12 . . 120.7 ?
    C7 N1 S1 . . 122.41(14) ?
    C7 N1 H1N . . 112.1(16) ?
    S1 N1 H1N . . 110.8(16) ?
    O3 N2 O4 . . 123.9(2) ?
    O3 N2 C2 . . 118.63(17) ?
    O4 N2 C2 . . 117.5(2) ?
    O1 S1 O2 . . 118.79(10) ?
    O1 S1 N1 . . 106.94(10) ?
    O2 S1 N1 . . 107.70(9) ?
    O1 S1 C1 . . 109.15(9) ?
    O2 S1 C1 . . 105.64(10) ?
    N1 S1 C1 . . 108.25(9) ?
loop_
    _geom_torsion_atom_site_label_1
    _geom_torsion_atom_site_label_2
    _geom_torsion_atom_site_label_3
    _geom_torsion_atom_site_label_4
    _geom_torsion_site_symmetry_1
    _geom_torsion_site_symmetry_2
    _geom_torsion_site_symmetry_3
    _geom_torsion_site_symmetry_4
    _geom_torsion
    _geom_torsion_publ_flag
    C6 C1 C2 C3 . . . . -0.7(3) ?
    S1 C1 C2 C3 . . . . 173.26(16) ?
    C6 C1 C2 N2 . . . . 177.83(18) ?
    S1 C1 C2 N2 . . . . -8.2(3) ?
    C1 C2 C3 C4 . . . . 1.4(3) ?
    N2 C2 C3 C4 . . . . -177.20(19) ?
    C2 C3 C4 C5 . . . . -0.6(3) ?
    C3 C4 C5 C6 . . . . -0.9(4) ?
    C2 C1 C6 C5 . . . . -0.8(3) ?
    S1 C1 C6 C5 . . . . -175.25(17) ?
    C4 C5 C6 C1 . . . . 1.6(3) ?
    C12 C7 C8 C9 . . . . 1.1(3) ?
    N1 C7 C8 C9 . . . . -176.38(18) ?
    C7 C8 C9 C10 . . . . -1.0(3) ?
    C7 C8 C9 Cl1 . . . . 179.54(15) ?
    C8 C9 C10 C11 . . . . 0.1(4) ?
    Cl1 C9 C10 C11 . . . . 179.6(2) ?
    C9 C10 C11 C12 . . . . 0.6(4) ?
    C8 C7 C12 C11 . . . . -0.3(3) ?
    N1 C7 C12 C11 . . . . 177.0(2) ?
    C10 C11 C12 C7 . . . . -0.5(4) ?
    C8 C7 N1 S1 . . . . -129.76(17) ?
    C12 C7 N1 S1 . . . . 52.8(2) ?
    C3 C2 N2 O3 . . . . 142.9(2) ?
    C1 C2 N2 O3 . . . . -35.7(3) ?
    C3 C2 N2 O4 . . . . -35.2(3) ?
    C1 C2 N2 O4 . . . . 146.2(2) ?
    C7 N1 S1 O1 . . . . 165.95(15) ?
    C7 N1 S1 O2 . . . . -65.32(17) ?
    C7 N1 S1 C1 . . . . 48.46(18) ?
    C6 C1 S1 O1 . . . . 135.23(16) ?
    C2 C1 S1 O1 . . . . -38.75(19) ?
    C6 C1 S1 O2 . . . . 6.42(18) ?
    C2 C1 S1 O2 . . . . -167.56(16) ?
    C6 C1 S1 N1 . . . . -108.71(17) ?
    C2 C1 S1 N1 . . . . 77.30(18) ?
loop_
    _geom_hbond_atom_site_label_D
    _geom_hbond_atom_site_label_H
    _geom_hbond_atom_site_label_A
    _geom_hbond_site_symmetry_A
    _geom_hbond_distance_DH
    _geom_hbond_distance_HA
    _geom_hbond_distance_DA
    _geom_hbond_angle_DHA
    N1 H1N O3 . 0.823(16) 2.33(2) 2.864(2) 122.9(19)
    N1 H1N O2 2 0.823(16) 2.332(18) 3.061(2) 148(2)
_iucr_refine_instructions_details
;
TITL CNS3 P21/C
CELL  0.71073  8.98560  9.57940 15.79600 90.00000 103.12000 90.00000
ZERR 4  0.00070  0.00080  0.00100  0.00000  0.00800  0.00000
LATT 1
SYMM -X, Y+ 0.50000, -Z+ 0.50000
SFAC C H N O CL S
UNIT 48 36 8 16 4 4
PLAN 30
FMAP 2
SHEL 16 0.8
SIZE 0.48 0.48 0.24
L.S. 4
MPLA 6 C1 C2 C3 C4 C5 C6
MPLA 6 C7 C8 C9 C10 C11 C12
BOND $H
DFIX 0.86 0.02 N1 H1N
HTAB N1 O3
HTAB N1 O2_$1
EQIV $1 -x, y+1/2, -z+1/2
CONF
ACTA
FVAR  5.26875
WGHT  0.04140   0.72230
C1    1 0.128901 0.134496 0.411172  11.000000 0.035090 0.034190 =
        0.041240 -0.003920 0.011200 -0.010060
C2    1 0.082882 0.187820 0.483391  11.000000 0.037270 0.040050 =
        0.042790 -0.006870 0.012190 -0.012800
C3    1 0.139833 0.135045 0.565638  11.000000 0.055840 0.059980 =
        0.041790 -0.005290 0.012800 -0.019810
AFIX 43
H3    2 0.106159 0.170478 0.612832  11.000000 -1.200000
AFIX 0
C4    1 0.246678 0.029749 0.577494  11.000000 0.062390 0.059470 =
        0.054990 0.013990 0.003090 -0.018440
AFIX 43
H4    2 0.285948 -0.005394 0.632951  11.000000 -1.200000
AFIX 0
C5    1 0.295434 -0.023507 0.508141  11.000000 0.046860 0.046970 =
        0.076900 0.012400 0.008660 -0.003320
AFIX 43
H5    2 0.368740 -0.093774 0.516529  11.000000 -1.200000
AFIX 0
C6    1 0.235006 0.027771 0.424868  11.000000 0.048060 0.041210 =
        0.060590 -0.000270 0.020010 -0.003320
AFIX 43
H6    2 0.266640 -0.010493 0.377760  11.000000 -1.200000
AFIX 0
C7    1 0.276264 0.365617 0.307095  11.000000 0.032320 0.039590 =
        0.034820 0.006860 0.011010 0.000270
C8    1 0.320627 0.486162 0.354293  11.000000 0.038750 0.042550 =
        0.040890 0.006880 0.011810 -0.002180
AFIX 43
H8    2 0.249163 0.541826 0.372622  11.000000 -1.200000
AFIX 0
C9    1 0.473264 0.521886 0.373541  11.000000 0.044070 0.057380 =
        0.051830 0.013920 0.006780 -0.015400
C10   1 0.581402 0.440144 0.348212  11.000000 0.034040 0.080140 =
        0.086010 0.029160 0.009720 -0.008940
AFIX 43
H10   2 0.683910 0.465748 0.361843  11.000000 -1.200000
AFIX 0
C11   1 0.534843 0.319964 0.302385  11.000000 0.041460 0.069630 =
        0.100360 0.020750 0.031060 0.016130
AFIX 43
H11   2 0.607179 0.263527 0.285476  11.000000 -1.200000
AFIX 0
C12   1 0.382244 0.281010 0.280800  11.000000 0.044510 0.047620 =
        0.068130 0.005260 0.023170 0.005330
AFIX 43
H12   2 0.351790 0.199820 0.249347  11.000000 -1.200000
AFIX 0
N1    3 0.116316 0.334579 0.283310  11.000000 0.031270 0.038540 =
        0.042480 -0.000980 0.011100 0.001690
H1N   2 0.064196 0.397937 0.296666  11.000000 -1.200000
N2    3 -0.025564 0.304915 0.477365  11.000000 0.045510 0.048150 =
        0.050060 -0.018060 0.019280 -0.011540
O1    4 -0.112858 0.199314 0.289696  11.000000 0.034000 0.070330 =
        0.052660 -0.010170 0.005800 -0.014950
O2    4 0.103964 0.082746 0.248759  11.000000 0.067720 0.049570 =
        0.050100 -0.019330 0.022730 -0.011280
O3    4 -0.021022 0.398425 0.425499  11.000000 0.065980 0.054340 =
        0.054830 -0.003100 0.023400 0.007590
O4    4 -0.112413 0.303922 0.526706  11.000000 0.079770 0.067540 =
        0.100250 -0.017930 0.064000 -0.010630
CL1   5 0.529211 0.674141 0.432236  11.000000 0.084200 0.088780 =
        0.083950 -0.010710 0.010270 -0.050050
S1    6 0.048005 0.182861 0.301042  11.000000 0.038290 0.042100 =
        0.037160 -0.010170 0.010170 -0.009300
HKLF 4
REM  CNS3 P21/C
REM R1 0.0389 FOR 2201 FO > 4SIG(FO)  AND  0.0512 FOR ALL 2702 DATA
REM  184 PARAMETERS REFINED USING   1 RESTRAINTS
REM HIGHEST DIFFERENCE PEAK 0.387, DEEPEST HOLE -0.509, 1-SIGMA LEVEL 0.046
;
data_global
_journal_date_recd_electronic     2012-07-20
_journal_date_accepted     2012-07-23
_journal_name_full     'Acta Crystallographica, Section E'
_journal_year     2012
_journal_volume     68
_journal_issue      8
_journal_page_first     o2576
_journal_page_last     o2576
_journal_paper_category     QO
_journal_paper_doi     10.1107/S1600536812033272
_journal_coeditor_code     BT5982
_publ_contact_author_name     'Prof. B. Thimme Gowda'
_publ_contact_author_address
;
  Department of Chemistry
  Mangalore University
  Mangalagangotri 574 199
  Mangalore, India
;
_publ_contact_author_email     gowdabt@yahoo.com
_publ_contact_author_fax     '91 824 2287367'
_publ_contact_author_phone     '91 824 2287262'
_publ_section_title
;
<i>N</i>-(3-Chlorophenyl)-2-nitrobenzenesulfonamide
;
loop_
    _publ_author_name
    _publ_author_address
    'U. Chaithanya'
; Department of Chemistry
  Mangalore University
  Mangalagangotri 574 199
  Mangalore, India
;
    'Sabine Foro'
; Institute of Materials Science
  Darmstadt University of Technology
  Petersenstrasse 23
  D-64287 Darmstadt, Germany
;
    'B. Thimme Gowda'
; Department of Chemistry
  Mangalore University
  Mangalagangotri 574 199
  Mangalore, India
;
