# Supplementary material for: N-(3-Chloro­phen­yl)-2-nitro­benzene­sulfonamide
Source: Acta Crystallogr Sect E Struct Rep Online. 2012 Jul 28;68(Pt 8):o2576. doi: 10.1107/S1600536812033272 (PMC3415016; doi:10.1107/S1600536812033272)
Supplement: Supplementary file 2 [file e-68-o2576-Isup2.hkl]

# 
# h,k,l, Fc-squared, Fo-squared, sigma(Fo-squared) and status flag 
# 
data_I
_shelx_title ' CNS3 P21/C' 
_shelx_refln_list_code          4 
_shelx_F_calc_maximum      149.55 
_exptl_crystal_F_000       640.00 
_reflns_d_resolution_high  0.8000 
 
loop_ 
 _symmetry_equiv_pos_as_xyz 
 'x, y, z' 
 '-x, y+1/2, -z+1/2' 
 '-x, -y, -z' 
 'x, -y-1/2, z-1/2' 
 
_cell_length_a     8.9856 
_cell_length_b     9.5794 
_cell_length_c    15.7960 
_cell_angle_alpha  90.000 
_cell_angle_beta  103.120 
_cell_angle_gamma  90.000 
 
_shelx_F_squared_multiplier     1.000 
 
loop_ 
 _refln_index_h 
 _refln_index_k 
 _refln_index_l 
 _refln_F_squared_calc 
 _refln_F_squared_meas 
 _refln_F_squared_sigma 
 _refln_observed_status 
   2   0   0    14522.80    13407.77     23.86 o 
   3   0   0      343.00      381.75      4.94 o 
   4   0   0       26.25        9.54      1.18 o 
   5   0   0     4516.40     4886.31     23.01 o 
   6   0   0      354.08      399.04     12.97 o 
   7   0   0       42.98       28.69      2.36 o 
   8   0   0      114.66      103.69      7.23 o 
   9   0   0        3.85       -2.36      2.88 o 
  10   0   0       17.55       13.47      3.33 o 
   1   1   0     4517.15     4355.10      9.92 o 
   2   1   0      543.91      538.89      4.40 o 
   3   1   0     1301.85     1314.21     16.29 o 
   4   1   0      354.48      401.15      5.50 o 
   5   1   0      480.51      439.70      4.89 o 
   6   1   0       31.09       28.48      1.56 o 
   7   1   0       41.87       41.12      2.41 o 
   8   1   0        7.59        1.60      1.82 o 
   9   1   0       40.59       37.60      4.78 o 
  10   1   0       42.14       53.93      4.58 o 
   0   2   0     3343.51     3175.98     17.23 o 
   1   2   0     4989.18     4934.18     11.62 o 
   2   2   0    13819.90    12969.62     29.94 o 
   3   2   0      522.24      570.92      3.74 o 
   4   2   0      897.72     1064.97      5.91 o 
   5   2   0      179.31      189.91      2.86 o 
   6   2   0        2.34        2.87      1.66 o 
   7   2   0      170.03      174.89      6.13 o 
   8   2   0       42.93       45.93      5.41 o 
   9   2   0       54.62       55.93      4.38 o 
  10   2   0        7.91       22.52      3.33 o 
   1   3   0     1414.49     1505.86     10.11 o 
   2   3   0     3989.74     4085.00     13.42 o 
   3   3   0       12.19       11.27      0.71 o 
   4   3   0        4.61        1.61      0.51 o 
   5   3   0      249.12      266.27      4.87 o 
   6   3   0      774.95      729.55     16.79 o 
   7   3   0      272.96      313.32     12.13 o 
   8   3   0       85.90       66.95      6.25 o 
   9   3   0        9.26        7.55      3.43 o 
  10   3   0       15.29       17.63      4.23 o 
   0   4   0      147.02      160.74      5.63 o 
   1   4   0     2299.16     2476.92     28.76 o 
   2   4   0     1196.34     1250.22      8.21 o 
   3   4   0      321.66      328.96      8.43 o 
   4   4   0      350.24      351.73      5.21 o 
   5   4   0        3.55        3.25      1.36 o 
   6   4   0       47.89       37.61      4.59 o 
   7   4   0      169.33      157.62      9.07 o 
   8   4   0        3.00        5.21      2.86 o 
   9   4   0        3.51       -0.90      3.49 o 
  10   4   0       24.86       24.43      5.05 o 
   1   5   0      604.32      654.74     17.35 o 
   2   5   0      107.29      139.96      3.10 o 
   3   5   0     1350.86     1367.50      9.89 o 
   4   5   0        0.22        1.54      1.76 o 
   5   5   0      205.93      195.80      9.08 o 
   6   5   0      517.59      486.15     14.93 o 
   7   5   0       69.43       62.46      6.40 o 
   8   5   0       19.80       25.67      5.04 o 
   9   5   0        7.50        1.24      3.46 o 
   0   6   0     5431.89     5411.14     39.73 o 
   1   6   0        4.67        6.82      1.79 o 
   2   6   0      404.01      404.01      8.98 o 
   3   6   0      129.96      128.76      4.55 o 
   4   6   0      211.80      228.79      9.90 o 
   5   6   0      906.62      935.70     20.37 o 
   6   6   0       15.99       12.28      3.52 o 
   7   6   0       30.82       36.15      5.21 o 
   8   6   0       32.44       29.38      5.31 o 
   9   6   0        0.56       -1.00      3.83 o 
   1   7   0       44.28       41.91      3.15 o 
   2   7   0       99.08      102.03      4.72 o 
   3   7   0       90.43       70.46      4.17 o 
   4   7   0      181.84      178.98      9.36 o 
   5   7   0      486.44      454.35     15.32 o 
   6   7   0      255.65      252.82     12.13 o 
   7   7   0       71.93       75.05      7.31 o 
   8   7   0       10.18        0.85      3.66 o 
   0   8   0      967.69      948.52     19.79 o 
   1   8   0      369.73      316.62      8.27 o 
   2   8   0     1440.06     1485.45     17.94 o 
   3   8   0        9.03       13.79      2.72 o 
   4   8   0       17.42       18.70      2.90 o 
   5   8   0       22.54       30.87      4.97 o 
   6   8   0       27.94       17.77      4.28 o 
   7   8   0      187.76      185.14     11.60 o 
   8   8   0        9.99        5.51      3.64 o 
   1   9   0      106.80      110.17      5.43 o 
   2   9   0        0.07        0.32      2.23 o 
   3   9   0       88.27       92.43      5.35 o 
   4   9   0       92.79       81.74      5.28 o 
   5   9   0       69.58       69.33      5.57 o 
   6   9   0       93.76      100.83      6.21 o 
   7   9   0       95.73      119.58      9.97 o 
   0  10   0      183.33      207.47     11.07 o 
   1  10   0      133.56      107.66      5.86 o 
   2  10   0      183.45      207.27      7.89 o 
   3  10   0       83.44       74.05      5.26 o 
   4  10   0       50.05       65.82      5.11 o 
   5  10   0        2.63       -0.83      3.61 o 
   6  10   0       40.93       54.68      7.61 o 
   1  11   0        0.26       -0.50      4.66 o 
   2  11   0       29.63       31.82      3.93 o 
   3  11   0       70.99       76.98      8.04 o 
   4  11   0        0.16       -4.37      4.37 o 
 -11   1   1        0.27       -0.35      6.27 o 
 -10   1   1       25.27       28.33      3.51 o 
  -9   1   1       17.32       14.87      3.90 o 
  -8   1   1        0.38        1.12      1.66 o 
  -7   1   1       95.70       91.47      4.36 o 
  -6   1   1     1012.40     1041.78     18.21 o 
  -5   1   1      857.31      860.88      7.63 o 
  -4   1   1       58.55       53.68      1.77 o 
  -3   1   1     2342.03     2459.99     15.59 o 
  -2   1   1    12793.34    12274.40     74.47 o 
  -1   1   1     3662.27     3641.74     16.37 o 
   1   1   1     1162.06     1286.39      9.59 o 
   2   1   1     5168.88     5103.71     11.55 o 
   3   1   1     1410.73     1380.51      7.56 o 
   4   1   1      291.37      309.53      3.83 o 
   5   1   1      210.53      218.46      4.28 o 
   6   1   1        0.02        0.53      0.86 o 
   7   1   1       11.33       12.02      1.59 o 
   8   1   1       66.97       67.05      3.37 o 
   9   1   1        7.25        3.41      1.65 o 
  10   1   1        0.28       -0.82      3.66 o 
 -10   2   1        2.85        7.13      2.97 o 
  -9   2   1        3.28        8.36      2.53 o 
  -8   2   1        2.32        4.70      1.94 o 
  -7   2   1      471.71      475.42      9.71 o 
  -6   2   1      108.61       97.81      3.33 o 
  -5   2   1      237.20      214.03      3.23 o 
  -4   2   1      279.64      227.35      3.96 o 
  -3   2   1      475.93      479.09      6.31 o 
  -2   2   1    13279.86    12793.05     92.84 o 
  -1   2   1     7502.39     7341.07     30.13 o 
   0   2   1      295.34      328.36      2.87 o 
   1   2   1       73.76       86.44      1.79 o 
   2   2   1     1310.68     1443.16      6.58 o 
   3   2   1     1686.54     1863.53      7.12 o 
   4   2   1      831.34      840.88      7.07 o 
   5   2   1      202.35      213.43      3.57 o 
   6   2   1      437.74      417.94      6.86 o 
   7   2   1      153.11      174.24      4.90 o 
   8   2   1      295.99      292.11      7.06 o 
   9   2   1       43.12       55.81      4.39 o 
  10   2   1      174.15      192.80     11.55 o 
 -10   3   1        6.64       10.56      3.91 o 
  -9   3   1      110.31       99.79      7.98 o 
  -8   3   1       76.69       85.98      6.97 o 
  -7   3   1     2264.10     2122.63     30.61 o 
  -6   3   1      465.45      465.65     13.25 o 
  -5   3   1     1737.15     1716.99     19.59 o 
  -4   3   1     3616.75     3772.52     27.03 o 
  -3   3   1      135.54      145.06      2.95 o 
  -2   3   1      271.49      325.31      3.90 o 
  -1   3   1     2108.55     2273.78     34.46 o 
   0   3   1     3105.40     3063.26     14.61 o 
   1   3   1      657.53      625.07      6.56 o 
   2   3   1      575.22      583.69      5.36 o 
   3   3   1      543.11      511.24      6.91 o 
   4   3   1      998.93     1112.93      7.26 o 
   5   3   1     1457.65     1369.25     14.40 o 
   6   3   1      239.72      226.44     10.39 o 
   7   3   1     1197.66     1150.41     15.49 o 
   8   3   1       34.15       32.28      4.97 o 
   9   3   1       40.27       44.05      5.99 o 
  10   3   1       14.51       23.35      4.68 o 
 -10   4   1       20.11       11.59      3.78 o 
  -9   4   1      182.13      197.77     11.20 o 
  -8   4   1       23.79       14.65      3.84 o 
  -7   4   1       40.09       34.78      4.95 o 
  -6   4   1       62.26       65.07      5.52 o 
  -5   4   1       21.22       22.91      2.22 o 
  -4   4   1     3333.09     3401.05     16.21 o 
  -3   4   1     1875.74     2010.83     14.29 o 
  -2   4   1     4886.51     4843.08     16.47 o 
  -1   4   1     1072.14     1064.45     12.36 o 
   0   4   1      965.72      847.52      8.99 o 
   1   4   1      407.52      361.90     25.46 o 
   2   4   1       26.35       34.89      1.27 o 
   3   4   1        2.39        1.96      0.64 o 
   4   4   1      563.53      567.31      7.41 o 
   5   4   1      116.77      105.03      4.37 o 
   6   4   1      124.92      123.64      7.59 o 
   7   4   1       53.92       50.21      5.63 o 
   8   4   1      408.16      387.53     14.82 o 
   9   4   1        8.01        5.46      3.40 o 
  10   4   1       64.59       88.93      8.67 o 
 -10   5   1        8.69        4.33      3.13 o 
  -9   5   1       73.39       77.07      7.52 o 
  -8   5   1      294.66      287.76     13.24 o 
  -7   5   1      467.25      415.06     14.71 o 
  -6   5   1     1644.35     1634.96     27.03 o 
  -5   5   1      302.66      282.56     10.85 o 
  -4   5   1        0.71       -0.58      1.11 o 
  -3   5   1     1800.48     1862.57     26.41 o 
  -2   5   1      188.86      208.05      3.40 o 
  -1   5   1     2118.08     2264.95     16.54 o 
   0   5   1       81.12       77.27      3.25 o 
   1   5   1      104.91       97.27      8.89 o 
   2   5   1      709.93      754.26      9.77 o 
   3   5   1      412.04      376.02      7.37 o 
   4   5   1       97.60      116.42      6.62 o 
   5   5   1     1522.41     1499.58     24.43 o 
   6   5   1        3.29        5.85      2.97 o 
   7   5   1      525.77      516.75     16.66 o 
   8   5   1        0.80       -0.39      2.93 o 
   9   5   1       21.92       22.61      4.61 o 
  -9   6   1       20.71       23.12      5.48 o 
  -8   6   1        3.65        1.49      3.29 o 
  -7   6   1        7.28        7.58      3.29 o 
  -6   6   1       79.46       93.46      7.17 o 
  -5   6   1      158.15      143.89      8.43 o 
  -4   6   1      145.23      180.91      8.74 o 
  -3   6   1       31.07       36.23      2.43 o 
  -2   6   1      153.62      142.68      3.78 o 
  -1   6   1     1254.52     1253.51     13.71 o 
   0   6   1      586.65      553.03      9.04 o 
   1   6   1      341.61      329.58      7.17 o 
   2   6   1       84.15       81.41      3.05 o 
   3   6   1       31.45       30.49      2.52 o 
   4   6   1      162.54      169.36      8.43 o 
   5   6   1     1019.15      996.87     21.12 o 
   6   6   1       56.51       48.56      5.59 o 
   7   6   1        0.01       -1.54      2.61 o 
   8   6   1       11.27        7.34      3.67 o 
   9   6   1       11.95        3.15      3.90 o 
  -8   7   1      204.04      210.10     12.24 o 
  -7   7   1       51.53       55.39      6.63 o 
  -6   7   1        0.43        4.24      3.32 o 
  -5   7   1        8.84        8.07      3.40 o 
  -4   7   1       77.22       71.91      6.40 o 
  -3   7   1       26.06       28.35      5.93 o 
  -2   7   1       11.76        9.26      2.05 o 
  -1   7   1      429.26      416.19     13.26 o 
   0   7   1      179.12      200.52      6.06 o 
   1   7   1       23.81       22.88      2.63 o 
   2   7   1       17.05       12.24      2.19 o 
   3   7   1        0.22        1.21      1.90 o 
   4   7   1      143.08      128.20      7.89 o 
   5   7   1       37.73       46.57      5.57 o 
   6   7   1       33.73       38.04      5.34 o 
   7   7   1        2.30        2.16      3.26 o 
   8   7   1       30.14       32.83      5.74 o 
  -8   8   1       30.47       26.77      5.43 o 
  -7   8   1      236.72      213.60     12.34 o 
  -6   8   1       18.77       16.99      4.60 o 
  -5   8   1       56.70       62.67      6.71 o 
  -4   8   1       18.96       16.87      2.78 o 
  -3   8   1        0.33        1.55      2.06 o 
  -2   8   1      246.89      238.66      7.46 o 
  -1   8   1       37.23       25.38      2.94 o 
   0   8   1        4.95        6.37      2.13 o 
   1   8   1       85.83       83.59      6.95 o 
   2   8   1        0.17        5.08      2.36 o 
   3   8   1       88.52       65.43     14.52 o 
   4   8   1       76.80       76.82      4.87 o 
   5   8   1      150.10      131.55      8.91 o 
   6   8   1       25.28       26.53      5.35 o 
   7   8   1       17.27       17.09      4.28 o 
  -7   9   1      127.56      106.86      9.49 o 
  -6   9   1       12.17       11.38      4.69 o 
  -5   9   1       56.24       54.93      6.56 o 
  -4   9   1        6.12       13.15      2.93 o 
  -3   9   1        1.76        3.37      2.20 o 
  -2   9   1       44.52       36.17      3.49 o 
  -1   9   1       23.92       21.94      2.86 o 
   0   9   1        0.56        2.70      2.13 o 
   1   9   1      325.91      309.90      8.83 o 
   2   9   1       22.80       24.61      3.43 o 
   3   9   1      319.64      329.96      9.75 o 
   4   9   1        6.92        3.04      2.42 o 
   5   9   1       79.27       75.31      5.32 o 
   6   9   1        4.34       16.78      5.09 o 
   7   9   1        3.76        9.47      4.53 o 
  -6  10   1        5.96        5.84      3.74 o 
  -5  10   1        5.04       -2.83      4.60 o 
  -4  10   1      187.63      187.93     11.38 o 
  -3  10   1      146.34      156.68     10.17 o 
  -2  10   1        8.45        4.76      2.54 o 
  -1  10   1       42.05       44.23      4.07 o 
   0  10   1      162.19      171.26      7.15 o 
   1  10   1       55.52       55.32      4.43 o 
   2  10   1       31.17       31.30      3.84 o 
   3  10   1       56.30       54.52      4.64 o 
   4  10   1       78.61       72.66      5.32 o 
   5  10   1        2.31       -1.75      3.06 o 
  -4  11   1       59.75       69.53      7.89 o 
  -3  11   1        0.46        3.66      4.31 o 
  -2  11   1        9.24       13.71      4.46 o 
  -1  11   1       12.51        5.10      3.56 o 
   0  11   1       24.68       37.25      6.33 o 
   1  11   1       31.62       33.76      4.10 o 
   2  11   1        4.14        2.40      5.74 o 
   3  11   1      131.34      133.55      7.25 o 
   4  11   1       22.35       13.03      4.22 o 
 -11   0   2       12.21       -3.59      3.59 o 
 -10   0   2       12.57        8.04      3.07 o 
  -9   0   2       50.39       53.00      5.72 o 
  -8   0   2        5.17       15.89      3.42 o 
  -7   0   2      107.85      129.16      7.09 o 
  -6   0   2       59.94       71.06      5.00 o 
  -5   0   2      268.25      312.70      8.81 o 
  -4   0   2        5.75       11.71      1.78 o 
  -3   0   2        5.50       19.32      1.83 o 
  -2   0   2     1504.45     1543.60     11.24 o 
  -1   0   2     1639.64     1599.47     11.21 o 
   0   0   2        8.39        8.09      0.55 o 
   1   0   2      204.61      225.69      3.21 o 
   2   0   2      456.00      468.25      5.33 o 
   3   0   2      902.56      876.49      8.46 o 
   4   0   2     8096.34     8100.46     28.78 o 
   5   0   2        4.29        6.35      1.35 o 
   6   0   2     1045.94     1054.95     12.54 o 
   7   0   2       43.46       38.05      2.78 o 
   8   0   2       52.23       65.09      5.99 o 
   9   0   2       38.90       26.06      4.63 o 
  10   0   2        6.90        5.00      3.20 o 
 -11   1   2       50.83       53.53      4.59 o 
 -10   1   2       61.26       77.86      5.09 o 
  -9   1   2       74.62       65.94      4.35 o 
  -8   1   2      647.85      703.01     12.49 o 
  -7   1   2        0.03        0.37      1.67 o 
  -6   1   2     2307.19     2391.60     18.98 o 
  -5   1   2        0.35        1.68      1.09 o 
  -4   1   2     4907.67     4939.43     27.39 o 
  -3   1   2      766.93      777.41      6.12 o 
  -2   1   2      174.37      161.90      2.32 o 
  -1   1   2     2037.12     2042.59      9.42 o 
   0   1   2     4234.44     4195.14     11.91 o 
   1   1   2    11080.89    10302.30     39.72 o 
   2   1   2     1184.72     1105.00      5.43 o 
   3   1   2     3908.46     3672.64     12.31 o 
   4   1   2     1758.20     1713.54      9.48 o 
   5   1   2      308.61      253.90      4.05 o 
   6   1   2      473.37      443.04      5.80 o 
   7   1   2       69.79       69.89      3.19 o 
   8   1   2      345.12      319.75      7.04 o 
   9   1   2        0.33       -0.64      2.08 o 
  10   1   2        1.62        1.72      3.93 o 
 -10   2   2        9.69       16.83      5.67 o 
  -9   2   2      120.77      123.44      5.92 o 
  -8   2   2      322.87      323.31      8.61 o 
  -7   2   2       74.80       79.35      3.34 o 
  -6   2   2      176.29      145.85      3.98 o 
  -5   2   2      202.50      180.83      4.97 o 
  -4   2   2      482.13      445.52      8.36 o 
  -3   2   2     1712.58     1688.03     15.81 o 
  -2   2   2      352.03      383.26      7.18 o 
  -1   2   2       72.31      128.81     16.26 o 
   0   2   2     1228.96     1287.86     14.35 o 
   1   2   2        0.20        2.84      0.67 o 
   2   2   2     2158.48     2200.69      9.52 o 
   3   2   2      152.71      137.13      2.00 o 
   4   2   2      166.99      169.66      3.07 o 
   5   2   2       11.02        9.68      1.03 o 
   6   2   2      779.87      806.41      9.77 o 
   7   2   2       80.70       79.84      4.23 o 
   8   2   2      219.00      235.97      6.26 o 
   9   2   2        0.86        0.08      1.99 o 
  10   2   2       36.71       54.05      6.71 o 
 -10   3   2       69.17       78.65      7.64 o 
  -9   3   2       36.28       26.82      4.45 o 
  -8   3   2      105.99      114.08      7.85 o 
  -7   3   2       74.88       66.97      6.06 o 
  -6   3   2      434.85      440.01      8.60 o 
  -5   3   2        4.08        2.16      0.99 o 
  -4   3   2       83.28       84.83      2.55 o 
  -3   3   2       51.55       65.56      2.02 o 
  -2   3   2      152.38      167.53      3.88 o 
  -1   3   2       11.15       12.24      0.71 o 
   0   3   2      385.21      401.13      3.75 o 
   1   3   2       16.53       26.48      1.47 o 
   2   3   2      510.66      546.65      5.77 o 
   3   3   2       67.42       77.08      1.85 o 
   4   3   2      448.05      441.33      4.99 o 
   5   3   2       15.48       14.32      1.93 o 
   6   3   2      172.68      172.61      5.84 o 
   7   3   2        0.37        1.78      1.79 o 
   8   3   2       24.32       28.65      3.13 o 
   9   3   2       20.15       23.46      5.03 o 
  10   3   2        0.11       -0.76      3.13 o 
 -10   4   2        3.66        2.08      2.69 o 
  -9   4   2       34.86       24.76      4.47 o 
  -8   4   2       24.35       19.71      4.37 o 
  -7   4   2      322.64      276.40     11.45 o 
  -6   4   2      210.31      208.72      9.27 o 
  -5   4   2      654.15      628.78      7.72 o 
  -4   4   2      644.14      731.41     11.55 o 
  -3   4   2       49.56       45.66      3.81 o 
  -2   4   2       18.14       22.44      1.25 o 
  -1   4   2       58.79       70.72      2.84 o 
   0   4   2       66.36       66.98      2.10 o 
   1   4   2      313.91      338.16      4.69 o 
   2   4   2     1414.31     1572.35     14.60 o 
   3   4   2      274.76      274.19      4.85 o 
   4   4   2       20.27       27.59      3.20 o 
   5   4   2       62.48       69.21      3.92 o 
   6   4   2      105.66       96.21      4.67 o 
   7   4   2       90.78       89.44      4.88 o 
   8   4   2       64.93       48.67      5.99 o 
   9   4   2        4.86        2.23      3.07 o 
 -10   5   2       22.82       20.67      4.45 o 
  -9   5   2       31.54       34.80      5.56 o 
  -8   5   2       40.38       43.10      5.62 o 
  -7   5   2        0.62        1.51      2.87 o 
  -6   5   2      414.05      423.13     13.95 o 
  -5   5   2      365.00      384.88     12.50 o 
  -4   5   2      110.28       84.45      3.58 o 
  -3   5   2      252.75      235.38      5.56 o 
  -2   5   2      211.20      193.84      3.25 o 
  -1   5   2      746.83      773.70      8.57 o 
   0   5   2       25.88       32.78      2.28 o 
   1   5   2      799.14      894.88     27.97 o 
   2   5   2      179.12      151.54      3.66 o 
   3   5   2       49.61       44.53      2.22 o 
   4   5   2      316.37      301.33      7.17 o 
   5   5   2        1.61        2.04      1.85 o 
   6   5   2      138.28      110.33      5.15 o 
   7   5   2       50.50       40.71      5.44 o 
   8   5   2      103.24       90.26      7.95 o 
   9   5   2       18.78       15.27      4.35 o 
  -9   6   2       50.68       65.59      7.53 o 
  -8   6   2        2.11       -0.50      3.24 o 
  -7   6   2        9.10        4.20      3.57 o 
  -6   6   2      209.60      207.68     10.46 o 
  -5   6   2       57.60       74.99      6.43 o 
  -4   6   2      678.36      623.26     16.03 o 
  -3   6   2      410.62      438.04      7.25 o 
  -2   6   2      343.41      320.88      5.50 o 
  -1   6   2      828.61      840.22     11.04 o 
   0   6   2       96.74       99.55      4.48 o 
   1   6   2       40.12       28.06      2.48 o 
   2   6   2       33.00       24.89      5.95 o 
   3   6   2      110.29      105.96      6.33 o 
   4   6   2      237.01      218.52      9.49 o 
   5   6   2       30.75       34.80      4.71 o 
   6   6   2      104.75       94.70      7.30 o 
   7   6   2        6.18        4.04      3.33 o 
   8   6   2      127.27      148.88     10.40 o 
  -9   7   2        2.51        4.19      3.88 o 
  -8   7   2      557.18      537.12     19.16 o 
  -7   7   2      113.25      110.90      8.76 o 
  -6   7   2      335.70      362.95     14.54 o 
  -5   7   2       31.85       33.41      4.73 o 
  -4   7   2      725.45      743.56     12.77 o 
  -3   7   2       36.00       34.24      2.91 o 
  -2   7   2      207.36      199.90      6.19 o 
  -1   7   2      279.46      260.64      6.83 o 
   0   7   2       13.62       13.40      2.10 o 
   1   7   2      438.86      439.85     31.60 o 
   2   7   2       61.46       50.64      5.49 o 
   3   7   2      333.43      358.77      9.34 o 
   4   7   2       47.28       31.93      4.35 o 
   5   7   2        0.04        7.63      3.67 o 
   6   7   2        9.58        8.48      3.05 o 
   7   7   2       19.39       30.10      5.27 o 
   8   7   2       41.69       44.14      6.44 o 
  -8   8   2        9.19        7.69      4.18 o 
  -7   8   2       18.46       28.35      5.39 o 
  -6   8   2       84.91       81.03      7.84 o 
  -5   8   2       46.16       59.76      6.31 o 
  -4   8   2       11.56        7.58      2.16 o 
  -3   8   2       81.20      102.37      5.00 o 
  -2   8   2      246.53      219.72      7.90 o 
  -1   8   2      102.12       94.01      4.78 o 
   0   8   2      125.70      116.44      5.16 o 
   1   8   2      348.75      337.89     11.89 o 
   2   8   2       27.60       31.41      7.15 o 
   3   8   2        4.59       -0.87      3.77 o 
   4   8   2      222.29      204.54      7.60 o 
   5   8   2        1.14        5.35      3.79 o 
   6   8   2      258.85      283.06     13.40 o 
   7   8   2        1.97       -3.17      4.04 o 
  -7   9   2        3.57       11.40      4.68 o 
  -6   9   2      152.34      170.36     11.26 o 
  -5   9   2        2.84        2.19      3.35 o 
  -4   9   2        0.16       -0.30      2.67 o 
  -3   9   2       40.83       26.33      4.84 o 
  -2   9   2        0.01       -1.21      2.20 o 
  -1   9   2       12.10       18.43      2.81 o 
   0   9   2       20.35       16.72      2.71 o 
   1   9   2      159.23      166.57      6.62 o 
   2   9   2      549.20      511.92     11.55 o 
   3   9   2      248.32      277.92     11.76 o 
   4   9   2       13.90       14.16      3.00 o 
   5   9   2      148.84      172.35      7.79 o 
   6   9   2       40.25       47.51      6.56 o 
  -6  10   2        0.19        1.58      3.66 o 
  -5  10   2       22.87       17.10      4.71 o 
  -4  10   2       12.51       12.64      4.66 o 
  -3  10   2        4.41        6.82      3.82 o 
  -2  10   2       11.37        8.79      3.67 o 
  -1  10   2        0.15        4.93      4.01 o 
   0  10   2        0.41        1.34      3.47 o 
   1  10   2        3.74        0.08      2.30 o 
   2  10   2       25.59       25.16      5.60 o 
   3  10   2        9.84        5.12      2.63 o 
   4  10   2        1.68        0.81      2.70 o 
   5  10   2        0.78       -1.59      5.25 o 
  -4  11   2        0.79        2.72      4.19 o 
  -3  11   2       11.41       14.33      4.77 o 
  -2  11   2       32.56       19.46      4.56 o 
  -1  11   2        3.86        6.16      4.26 o 
   0  11   2        7.09        7.15      4.48 o 
   1  11   2        0.19       -2.22      3.62 o 
   2  11   2       73.11       63.73      7.52 o 
   3  11   2       21.67       21.51      3.80 o 
 -11   1   3        0.84        1.09      5.29 o 
 -10   1   3        4.03        0.80      6.17 o 
  -9   1   3        0.01       -1.03      2.64 o 
  -8   1   3       18.48       22.25      2.70 o 
  -7   1   3      162.63      168.60      5.61 o 
  -6   1   3        4.04        4.61      1.54 o 
  -5   1   3      566.54      609.24      8.46 o 
  -4   1   3      226.65      230.72      3.88 o 
  -3   1   3        3.03        8.23      0.83 o 
  -2   1   3      803.69      769.70      5.19 o 
  -1   1   3     4019.04     4074.70     28.18 o 
   0   1   3     3700.21     3806.11     13.39 o 
   1   1   3     4334.23     4279.06     17.26 o 
   2   1   3     1822.51     1844.55      8.39 o 
   3   1   3       59.78       75.80      2.00 o 
   4   1   3      189.34      156.43      3.07 o 
   5   1   3       66.61       74.03      2.69 o 
   6   1   3        7.15        7.09      1.11 o 
   7   1   3       37.85       35.38      2.47 o 
   8   1   3        1.28        1.84      1.52 o 
   9   1   3       16.32       18.39      5.30 o 
  10   1   3       69.82       85.25     10.21 o 
 -11   2   3       82.89       99.10      6.12 o 
 -10   2   3        9.28       12.39      2.53 o 
  -9   2   3       10.70       11.23      2.18 o 
  -8   2   3       10.44       17.24      2.30 o 
  -7   2   3      461.89      452.80      7.50 o 
  -6   2   3      240.26      219.95      4.84 o 
  -5   2   3     2119.36     2161.08     16.87 o 
  -4   2   3      426.52      498.77      6.01 o 
  -3   2   3     3645.36     3556.47     18.33 o 
  -2   2   3     1300.39     1422.31     18.51 o 
  -1   2   3     5291.05     5315.26     13.35 o 
   0   2   3        4.88        7.21      0.59 o 
   1   2   3    13560.50    13053.16     27.89 o 
   2   2   3     2048.29     2116.22     14.79 o 
   3   2   3     1283.35     1260.48      8.29 o 
   4   2   3       92.60      109.56      2.63 o 
   5   2   3       40.71       39.31      2.03 o 
   6   2   3      187.87      187.25      5.97 o 
   7   2   3      510.74      497.58     10.29 o 
   8   2   3       65.61       72.86      8.37 o 
   9   2   3       40.78       49.40      4.04 o 
  10   2   3        1.30       -2.97      4.21 o 
 -10   3   3       46.23       42.19      5.66 o 
  -9   3   3        2.30       -2.57      3.17 o 
  -8   3   3      463.11      456.72     15.00 o 
  -7   3   3       57.20       57.03      3.66 o 
  -6   3   3      615.24      585.03     10.03 o 
  -5   3   3       32.89       31.78      2.48 o 
  -4   3   3       17.01       23.07      1.41 o 
  -3   3   3     1688.39     1864.23     11.60 o 
  -2   3   3      665.36      718.79      8.26 o 
  -1   3   3     3175.05     3265.05     11.50 o 
   0   3   3     5625.52     5414.49     28.74 o 
   1   3   3        2.17       10.27      0.95 o 
   2   3   3     1778.93     1718.01     10.76 o 
   3   3   3       27.71       22.59      1.25 o 
   4   3   3      723.12      720.94     10.29 o 
   5   3   3       17.57       18.08      2.03 o 
   6   3   3     1293.20     1269.77     19.16 o 
   7   3   3        0.88        1.25      1.92 o 
   8   3   3        0.31        1.57      2.83 o 
   9   3   3       60.64       68.33      4.80 o 
  10   3   3       12.41        8.76      3.77 o 
 -10   4   3      127.22      133.36      9.74 o 
  -9   4   3        5.04        7.99      3.48 o 
  -8   4   3       77.35       80.39      6.98 o 
  -7   4   3      613.11      640.67     17.14 o 
  -6   4   3      271.95      249.52     24.55 o 
  -5   4   3     1599.10     1586.27     16.49 o 
  -4   4   3       40.65       45.94      2.19 o 
  -3   4   3      294.97      278.36      5.95 o 
  -2   4   3     1145.16     1227.82      6.85 o 
  -1   4   3       39.03       22.68      1.04 o 
   0   4   3     1928.14     2022.03     15.50 o 
   1   4   3     3494.01     3568.65     17.84 o 
   2   4   3       25.99       23.81      1.51 o 
   3   4   3     1623.36     1727.11     12.41 o 
   4   4   3        5.38        6.35      1.55 o 
   5   4   3        4.97        7.87      4.15 o 
   6   4   3      434.09      442.28      9.64 o 
   7   4   3      537.16      527.01     11.26 o 
   8   4   3      141.30      138.88      6.44 o 
   9   4   3      137.86      133.07      9.96 o 
 -10   5   3       57.52       84.44      8.19 o 
  -9   5   3       58.42       71.78      7.44 o 
  -8   5   3      113.00      120.53      8.51 o 
  -7   5   3      208.22      196.85     10.15 o 
  -6   5   3      231.00      239.43     10.49 o 
  -5   5   3       65.99       63.70      3.56 o 
  -4   5   3      153.13      124.31      4.46 o 
  -3   5   3      108.30      113.88      4.09 o 
  -2   5   3      978.86     1060.74     12.49 o 
  -1   5   3     2222.29     2313.40     29.84 o 
   0   5   3      492.22      429.81      5.49 o 
   1   5   3     1284.13     1265.85     12.13 o 
   2   5   3      255.59      220.11      4.46 o 
   3   5   3        2.12        3.35      1.43 o 
   4   5   3      283.26      286.57      8.46 o 
   5   5   3      311.32      309.54      7.89 o 
   6   5   3       65.11       71.53      4.31 o 
   7   5   3      174.18      165.50      6.71 o 
   8   5   3      128.65      153.27     10.06 o 
   9   5   3        9.77       15.91      4.12 o 
  -9   6   3       42.44       39.86      6.09 o 
  -8   6   3       13.07        5.24      3.30 o 
  -7   6   3      477.78      491.77     16.66 o 
  -6   6   3       70.80       76.04      6.53 o 
  -5   6   3      250.81      280.44     11.42 o 
  -4   6   3       54.65       69.62      3.68 o 
  -3   6   3        1.96        0.36      1.13 o 
  -2   6   3      367.77      401.14      6.17 o 
  -1   6   3      326.68      321.99      6.85 o 
   0   6   3        1.18        2.91      1.41 o 
   1   6   3      278.90      265.35     12.23 o 
   2   6   3        2.82        2.51      1.18 o 
   3   6   3      322.26      340.91      7.59 o 
   4   6   3       80.57       82.18      4.19 o 
   5   6   3       93.54       95.89      4.73 o 
   6   6   3       59.93       64.54      4.20 o 
   7   6   3        2.14        2.01      3.32 o 
   8   6   3      123.96      126.39      9.55 o 
  -9   7   3        0.03       -3.71      3.71 o 
  -8   7   3       50.87       54.82      6.89 o 
  -7   7   3       41.37       53.69      6.32 o 
  -6   7   3      226.45      192.72     10.78 o 
  -5   7   3      349.24      321.22     13.08 o 
  -4   7   3       65.04       58.15      5.75 o 
  -3   7   3       15.35        9.52      2.09 o 
  -2   7   3      179.31      176.69      4.54 o 
  -1   7   3       37.36       34.01      3.06 o 
   0   7   3      367.39      366.07      8.09 o 
   1   7   3      337.60      340.50      8.01 o 
   2   7   3       35.09       33.15      5.12 o 
   3   7   3      125.16      113.61      5.24 o 
   4   7   3       18.85       27.83      4.41 o 
   5   7   3        5.05       10.88      3.74 o 
   6   7   3        0.17        0.19      2.55 o 
   7   7   3       30.21       25.23      4.84 o 
   8   7   3        5.97        7.20      3.80 o 
  -8   8   3        5.61        6.59      4.24 o 
  -7   8   3        4.50        9.91      4.29 o 
  -6   8   3        0.72       -0.39      2.89 o 
  -5   8   3      146.20      133.74      9.13 o 
  -4   8   3        9.44        7.56      3.40 o 
  -3   8   3      300.96      274.56     11.97 o 
  -2   8   3       87.55       76.80      6.62 o 
  -1   8   3       10.81       12.36      2.43 o 
   0   8   3      321.71      312.25      8.09 o 
   1   8   3       83.54       93.81      4.78 o 
   2   8   3       55.95       51.26      3.96 o 
   3   8   3        5.49        2.71      2.14 o 
   4   8   3        6.76        9.69      2.74 o 
   5   8   3       17.54       15.16      4.17 o 
   6   8   3        0.20       -1.76      3.24 o 
   7   8   3      115.73      105.56      9.27 o 
  -7   9   3       14.61       15.00      5.26 o 
  -6   9   3      100.91      104.08      9.03 o 
  -5   9   3        2.70        3.23      3.49 o 
  -4   9   3        2.56        1.84      3.01 o 
  -3   9   3       43.60       33.05      5.33 o 
  -2   9   3        0.49       -0.41      3.05 o 
  -1   9   3        2.17        2.86      3.13 o 
   0   9   3       66.30       59.85      6.19 o 
   1   9   3        1.27        4.78      2.32 o 
   2   9   3       26.15       30.59      5.78 o 
   3   9   3       32.71       39.33      3.95 o 
   4   9   3       93.05       83.24     14.14 o 
   5   9   3        9.69       12.26      6.60 o 
   6   9   3       97.32      116.25      9.41 o 
  -6  10   3        2.71        1.04      3.40 o 
  -5  10   3       89.03      100.72      9.13 o 
  -4  10   3        3.69        6.47      4.09 o 
  -3  10   3       85.86       91.03      8.28 o 
  -2  10   3        2.72       -3.82      4.36 o 
  -1  10   3      149.69      148.81      9.93 o 
   0  10   3       46.24       46.49      6.00 o 
   1  10   3       23.31       27.05      5.02 o 
   2  10   3        3.50        4.75      4.52 o 
   3  10   3        7.55        8.61      2.77 o 
   4  10   3       28.56       35.80      4.31 o 
   5  10   3       14.17        7.08      8.29 o 
  -4  11   3        0.29       11.11      5.24 o 
  -3  11   3        2.64       -0.04      3.32 o 
  -2  11   3        7.57        7.02      3.98 o 
  -1  11   3        1.24        6.72      4.83 o 
   0  11   3       70.70       92.21      8.65 o 
   1  11   3      113.66      122.97     10.04 o 
   2  11   3       33.99       45.14      7.29 o 
   3  11   3       67.88       68.05      8.20 o 
 -11   0   4       50.44       48.49      5.81 o 
 -10   0   4        2.77        0.16      1.98 o 
  -9   0   4      190.58      201.77     10.03 o 
  -8   0   4      853.88      790.22     18.07 o 
  -7   0   4     1128.29     1117.28     19.67 o 
  -6   0   4       36.15       31.50      3.27 o 
  -5   0   4      393.91      360.53      8.96 o 
  -4   0   4       80.91      105.94      4.39 o 
  -3   0   4     1132.99     1028.15     10.96 o 
  -2   0   4      397.77      310.64      5.88 o 
  -1   0   4    21824.75    19962.93     50.65 o 
   0   0   4     4447.98     4403.01     37.04 o 
   1   0   4     3041.67     3261.17     12.15 o 
   2   0   4     1098.31     1172.82      9.89 o 
   3   0   4       40.22       29.39      1.92 o 
   4   0   4     4208.04     4288.01     23.12 o 
   5   0   4     3174.55     3041.49     51.07 o 
   6   0   4      848.36      833.28     12.02 o 
   7   0   4     1004.75     1007.05     14.23 o 
   8   0   4      158.62      166.24     10.05 o 
   9   0   4      196.66      178.16     11.04 o 
  10   0   4       45.72       47.19      6.57 o 
 -11   1   4        0.96       16.30      3.86 o 
 -10   1   4        1.47       10.31      3.71 o 
  -9   1   4        6.17       16.76      2.77 o 
  -8   1   4        1.25        1.11      1.85 o 
  -7   1   4       14.61       17.85      2.11 o 
  -6   1   4      714.47      731.93      8.56 o 
  -5   1   4     2309.64     2343.78     19.82 o 
  -4   1   4      363.47      405.89      5.09 o 
  -3   1   4     3164.26     3159.38     12.47 o 
  -2   1   4     4393.91     4254.49     17.22 o 
  -1   1   4      649.64      673.66      4.16 o 
   0   1   4    22365.42    20119.57    107.08 o 
   1   1   4      245.10      264.52      2.67 o 
   2   1   4     1621.34     1570.79      8.34 o 
   3   1   4      424.81      414.06      4.27 o 
   4   1   4       73.97       67.91      2.21 o 
   5   1   4      444.55      443.03      5.86 o 
   6   1   4       10.59       11.16      1.43 o 
   7   1   4       56.00       55.87      2.57 o 
   8   1   4        0.50        0.99      2.06 o 
   9   1   4      117.05      122.30      6.57 o 
  10   1   4       80.38       98.34      6.46 o 
 -11   2   4        9.14       25.63      4.59 o 
 -10   2   4        0.32       -0.04      1.84 o 
  -9   2   4      123.93      117.90      5.62 o 
  -8   2   4      204.84      178.69      5.19 o 
  -7   2   4       92.06      101.62      3.73 o 
  -6   2   4      442.72      403.95      6.62 o 
  -5   2   4      604.04      613.34      8.11 o 
  -4   2   4       26.07       45.88      1.88 o 
  -3   2   4      542.68      549.82     13.29 o 
  -2   2   4      284.26      258.16      3.24 o 
  -1   2   4       76.26       57.54      2.34 o 
   0   2   4     9340.89     9128.86     37.27 o 
   1   2   4      149.38      155.20      2.44 o 
   2   2   4      991.02     1025.97      7.15 o 
   3   2   4       65.62       65.80      2.02 o 
   4   2   4        1.60        2.60      0.95 o 
   5   2   4      420.92      437.90      6.58 o 
   6   2   4      462.20      445.31      8.58 o 
   7   2   4      216.08      220.69      7.12 o 
   8   2   4       35.53       22.28      2.91 o 
   9   2   4       12.87       19.18      3.51 o 
  10   2   4        1.74       -4.24      4.24 o 
 -10   3   4       18.56        6.32      2.69 o 
  -9   3   4        0.24       -1.02      3.01 o 
  -8   3   4       51.28       55.03      5.75 o 
  -7   3   4      172.35      165.11     12.13 o 
  -6   3   4        5.04        8.79      2.14 o 
  -5   3   4        5.43       10.74      1.78 o 
  -4   3   4        1.93       -0.44      1.20 o 
  -3   3   4      879.30      901.45     12.46 o 
  -2   3   4     3649.13     3819.81     12.34 o 
  -1   3   4     1007.79     1110.24     11.14 o 
   0   3   4     1248.70     1254.12      7.42 o 
   1   3   4      342.91      367.87      5.07 o 
   2   3   4       86.88       94.68      2.65 o 
   3   3   4      379.85      399.51      4.96 o 
   4   3   4       42.25       41.72      2.07 o 
   5   3   4       45.58       52.60      2.49 o 
   6   3   4      283.63      270.36      7.55 o 
   7   3   4       20.08       23.79      2.92 o 
   8   3   4       85.70       80.13      4.93 o 
   9   3   4        0.86        0.71      2.20 o 
 -10   4   4        2.00       -3.73      4.28 o 
  -9   4   4       44.75       33.00      5.05 o 
  -8   4   4        2.22       -2.72      2.93 o 
  -7   4   4       13.08       18.96      3.99 o 
  -6   4   4       66.37       56.86      3.62 o 
  -5   4   4       35.52       29.26      2.66 o 
  -4   4   4       34.47       41.90      2.72 o 
  -3   4   4       23.73       15.49      1.75 o 
  -2   4   4      174.00      174.08      2.50 o 
  -1   4   4       37.53       27.71      1.16 o 
   0   4   4       67.15       79.25      1.99 o 
   1   4   4      740.00      801.77      8.64 o 
   2   4   4      279.41      279.23      4.81 o 
   3   4   4      348.51      319.68      6.58 o 
   4   4   4       38.40       35.06      1.99 o 
   5   4   4      520.19      496.48      9.73 o 
   6   4   4       13.59       10.93      2.22 o 
   7   4   4       75.08       71.75      4.62 o 
   8   4   4        8.68       14.99      2.81 o 
   9   4   4        0.05        4.01      5.37 o 
 -10   5   4       52.78       56.47      7.11 o 
  -9   5   4        1.72        8.79      4.18 o 
  -8   5   4       41.36       39.24      5.27 o 
  -7   5   4        0.02        4.41      3.26 o 
  -6   5   4       68.98       55.87      3.74 o 
  -5   5   4      153.37      154.91      5.44 o 
  -4   5   4        1.83       -0.27      1.48 o 
  -3   5   4       33.40       33.04      2.13 o 
  -2   5   4      196.65      198.10      4.04 o 
  -1   5   4        0.06        1.20      0.71 o 
   0   5   4     1377.24     1429.75     10.50 o 
   1   5   4       22.10       18.10      1.49 o 
   2   5   4      343.25      344.30      6.75 o 
   3   5   4      466.66      482.38      8.56 o 
   4   5   4      524.00      518.62      9.61 o 
   5   5   4       92.07       90.75      4.54 o 
   6   5   4        7.62        7.94      2.19 o 
   7   5   4        0.01        0.03      2.17 o 
   8   5   4       30.01       28.06      3.57 o 
   9   5   4       17.06       20.72      5.02 o 
  -9   6   4        4.75        7.91      3.40 o 
  -8   6   4        4.50        5.75      3.61 o 
  -7   6   4      265.27      277.21     12.60 o 
  -6   6   4       48.03       40.18      5.01 o 
  -5   6   4      481.06      462.93      9.55 o 
  -4   6   4       92.33      113.84      4.68 o 
  -3   6   4      561.91      529.42      7.41 o 
  -2   6   4       77.85       82.31      2.96 o 
  -1   6   4      935.10      920.53      9.25 o 
   0   6   4        8.36        6.83      1.64 o 
   1   6   4        3.85        6.02      1.68 o 
   2   6   4       10.59        3.40      1.44 o 
   3   6   4      158.89      154.01      5.93 o 
   4   6   4       56.32       59.13      3.71 o 
   5   6   4      239.32      235.80      7.35 o 
   6   6   4       11.50        9.81      2.25 o 
   7   6   4      106.65      101.94      5.68 o 
   8   6   4       27.25       20.70      4.43 o 
  -9   7   4        1.24       -3.32      3.32 o 
  -8   7   4        5.73       11.95      4.47 o 
  -7   7   4       26.58       33.07      5.63 o 
  -6   7   4        0.38        3.60      2.72 o 
  -5   7   4      193.00      191.56     10.26 o 
  -4   7   4      153.32      189.21      6.25 o 
  -3   7   4      109.59      117.76      4.92 o 
  -2   7   4     1036.05     1087.21     14.06 o 
  -1   7   4      333.18      310.67      7.41 o 
   0   7   4     1907.31     1958.44     28.24 o 
   1   7   4       34.73       35.23      6.71 o 
   2   7   4     1305.86     1307.24     32.68 o 
   3   7   4       25.93       24.16      2.59 o 
   4   7   4       25.94       32.77      3.11 o 
   5   7   4       67.21       66.75      4.33 o 
   6   7   4        7.90       10.74      3.79 o 
   7   7   4       30.51       32.42      5.34 o 
   8   7   4        5.31       -0.95      4.77 o 
  -8   8   4       12.48       16.81      5.07 o 
  -7   8   4       70.73       93.83      8.56 o 
  -6   8   4      169.89      178.66     10.84 o 
  -5   8   4        0.48        0.52      3.48 o 
  -4   8   4        2.03        3.10      3.16 o 
  -3   8   4      111.64      110.87      9.55 o 
  -2   8   4      352.48      332.88     13.08 o 
  -1   8   4      246.46      222.31     10.51 o 
   0   8   4      551.29      545.93     16.41 o 
   1   8   4      483.66      466.92     15.81 o 
   2   8   4        0.06       -0.51      2.09 o 
   3   8   4       80.78       65.26      9.35 o 
   4   8   4      133.43      136.62      6.41 o 
   5   8   4      289.85      287.17     12.84 o 
   6   8   4      123.69      129.93      9.38 o 
   7   8   4      120.58      139.98     10.17 o 
  -7   9   4       41.52       42.69      6.67 o 
  -6   9   4        0.01       -2.68      4.14 o 
  -5   9   4       15.68       16.93      4.60 o 
  -4   9   4       53.69       33.33      5.20 o 
  -3   9   4       52.59       44.10      5.94 o 
  -2   9   4       65.46       78.73      7.20 o 
  -1   9   4       11.24       21.40      4.26 o 
   0   9   4      108.08      121.59      8.68 o 
   1   9   4      171.22      148.35      9.77 o 
   2   9   4      248.63      252.77     13.18 o 
   3   9   4        7.65        3.92      2.35 o 
   4   9   4      102.61      126.14      6.60 o 
   5   9   4        8.54       12.66      3.28 o 
   6   9   4        8.88        7.90      3.58 o 
  -6  10   4       20.12       15.76      4.90 o 
  -5  10   4       14.82       27.38      5.87 o 
  -4  10   4        7.78       12.03      4.58 o 
  -3  10   4        0.25       -4.41      4.41 o 
  -2  10   4       17.50       10.74      4.53 o 
  -1  10   4       31.51       30.87      5.67 o 
   0  10   4       79.44       86.27      8.11 o 
   1  10   4      102.22      115.89      9.17 o 
   2  10   4       47.44       58.93      8.04 o 
   3  10   4        2.12       -0.10      3.89 o 
   4  10   4       34.56       20.79      6.35 o 
  -4  11   4        5.83       13.78      5.02 o 
  -3  11   4        0.40       -4.60      4.60 o 
  -2  11   4        0.00       -5.79      5.79 o 
  -1  11   4       18.09       19.23      5.41 o 
   0  11   4       12.63        6.59      5.10 o 
   1  11   4       46.73       55.87      7.53 o 
   2  11   4       17.88       18.73      5.91 o 
   3  11   4        7.12       10.43      5.80 o 
 -11   1   5       16.26       35.48      5.40 o 
 -10   1   5        1.58        4.11      3.00 o 
  -9   1   5      129.15      134.68      4.86 o 
  -8   1   5       22.68       24.97      2.24 o 
  -7   1   5      497.18      488.65      7.69 o 
  -6   1   5      231.51      216.08      4.71 o 
  -5   1   5      261.87      254.68      4.57 o 
  -4   1   5        0.11        0.78      0.67 o 
  -3   1   5      329.86      353.01      4.00 o 
  -2   1   5     2306.51     2332.22     38.04 o 
  -1   1   5      366.38      416.28      3.42 o 
   0   1   5       22.79       30.67      1.03 o 
   1   1   5      111.34      115.49      1.64 o 
   2   1   5     1950.42     1895.97     17.80 o 
   3   1   5      685.85      672.26      6.38 o 
   4   1   5      332.31      330.95      4.85 o 
   5   1   5       30.98       28.17      1.75 o 
   6   1   5        1.74        3.09      1.35 o 
   7   1   5       15.30       17.63      1.82 o 
   8   1   5      397.82      398.11      8.46 o 
   9   1   5        0.59        2.64      2.59 o 
 -11   2   5       11.59       17.20      4.26 o 
 -10   2   5        5.93        4.28      3.06 o 
  -9   2   5       20.69       16.96      2.62 o 
  -8   2   5       38.96       30.56      2.40 o 
  -7   2   5      696.53      658.35      9.02 o 
  -6   2   5       67.49       73.81      2.90 o 
  -5   2   5       75.33       76.76      2.63 o 
  -4   2   5       82.26       81.89      2.79 o 
  -3   2   5        4.17        3.15      1.57 o 
  -2   2   5       11.29       19.85      1.15 o 
  -1   2   5     5335.29     5380.69     40.81 o 
   0   2   5     1270.01     1315.36     13.14 o 
   1   2   5       16.42       10.00      0.96 o 
   2   2   5      397.75      423.54      4.86 o 
   3   2   5     2084.56     2083.22     11.44 o 
   4   2   5      110.37      104.76      3.21 o 
   5   2   5     2017.15     1925.33     19.97 o 
   6   2   5      852.04      814.27     13.84 o 
   7   2   5      624.81      586.69     11.75 o 
   8   2   5        6.82        5.65      2.17 o 
   9   2   5        7.78        3.32      2.37 o 
 -10   3   5       27.10       23.59      4.13 o 
  -9   3   5      104.43      126.41      8.59 o 
  -8   3   5      407.21      359.08      9.38 o 
  -7   3   5     1472.12     1459.78     17.42 o 
  -6   3   5      332.19      321.69      7.76 o 
  -5   3   5      244.03      214.16      5.99 o 
  -4   3   5     1241.79     1232.94     13.22 o 
  -3   3   5      155.91      184.92      3.36 o 
  -2   3   5     2537.84     2600.67      8.82 o 
  -1   3   5     1675.97     1734.01     12.69 o 
   0   3   5       21.87       10.54      0.84 o 
   1   3   5      161.38      150.94      3.12 o 
   2   3   5      133.64      151.04      3.58 o 
   3   3   5      202.31      187.83      4.02 o 
   4   3   5      104.18       96.91      3.80 o 
   5   3   5      735.62      726.06      8.92 o 
   6   3   5      102.27      102.48      4.94 o 
   7   3   5      165.71      155.48      6.34 o 
   8   3   5       87.40       89.61      6.03 o 
   9   3   5       19.03       22.80      3.35 o 
 -10   4   5       22.50       24.41      4.78 o 
  -9   4   5       79.50      102.79      8.27 o 
  -8   4   5       30.66       38.33      4.93 o 
  -7   4   5      689.11      680.93     16.35 o 
  -6   4   5      762.49      797.53     12.60 o 
  -5   4   5     1370.75     1366.49     15.59 o 
  -4   4   5     1570.21     1608.76     15.86 o 
  -3   4   5        0.05       -1.34      1.34 o 
  -2   4   5      717.20      727.53      7.87 o 
  -1   4   5        1.07        0.16      0.61 o 
   0   4   5       29.74       22.95      1.21 o 
   1   4   5     1020.70      949.48      8.27 o 
   2   4   5      105.08       93.95      3.45 o 
   3   4   5     1182.50     1175.90     17.53 o 
   4   4   5        0.04        1.96      1.15 o 
   5   4   5     2561.89     2515.40     21.94 o 
   6   4   5      115.08       96.09      4.91 o 
   7   4   5      996.47      982.76     15.93 o 
   8   4   5        6.56       10.13      2.78 o 
   9   4   5       55.35       69.43      5.24 o 
 -10   5   5        4.73        4.82      3.02 o 
  -9   5   5      159.49      172.93     10.72 o 
  -8   5   5       74.52       63.89      6.45 o 
  -7   5   5      574.20      619.13     17.62 o 
  -6   5   5       35.14       28.41      2.92 o 
  -5   5   5      781.20      795.98     12.46 o 
  -4   5   5       92.38       98.51      6.74 o 
  -3   5   5       57.08       49.18      3.09 o 
  -2   5   5     1264.80     1221.48      9.76 o 
  -1   5   5      302.80      302.72      3.98 o 
   0   5   5      647.89      630.54      7.65 o 
   1   5   5       34.53       33.39      3.30 o 
   2   5   5       11.20       11.31      1.63 o 
   3   5   5      101.08       96.64      4.05 o 
   4   5   5       14.68       11.89      2.66 o 
   5   5   5      171.89      159.51      5.95 o 
   6   5   5        0.94        1.78      2.00 o 
   7   5   5       39.16       36.36      3.89 o 
   8   5   5       98.38      112.89      6.29 o 
  -9   6   5       61.01       61.59      7.01 o 
  -8   6   5      125.95      142.99      9.67 o 
  -7   6   5       87.46       95.20      7.84 o 
  -6   6   5       63.39       72.91      6.44 o 
  -5   6   5        1.06        2.94      1.91 o 
  -4   6   5      218.30      235.87      6.85 o 
  -3   6   5      134.37      123.55      4.87 o 
  -2   6   5      697.39      740.67     11.32 o 
  -1   6   5      110.17      102.09      4.38 o 
   0   6   5      287.73      291.28      6.80 o 
   1   6   5       22.93       23.53      1.77 o 
   2   6   5      275.36      276.53      5.65 o 
   3   6   5      409.79      398.79      8.37 o 
   4   6   5      315.88      303.21      9.63 o 
   5   6   5      264.28      275.03      8.01 o 
   6   6   5        4.70        5.54      2.05 o 
   7   6   5      156.80      168.03      7.21 o 
   8   6   5       48.91       39.17      4.16 o 
  -9   7   5        1.06        0.82      3.33 o 
  -8   7   5       13.47       36.44      6.08 o 
  -7   7   5       44.20       40.69      5.98 o 
  -6   7   5       20.87       12.33      3.59 o 
  -5   7   5       52.15       62.77      6.45 o 
  -4   7   5       76.84       58.15      3.75 o 
  -3   7   5       14.94       24.11      2.76 o 
  -2   7   5      383.06      368.07      8.53 o 
  -1   7   5      361.81      335.08     12.14 o 
   0   7   5      156.46      152.84      5.14 o 
   1   7   5      127.83      131.59      4.12 o 
   2   7   5      160.15      155.39      4.66 o 
   3   7   5       47.90       46.62      3.35 o 
   4   7   5       35.26       35.16      3.57 o 
   5   7   5      106.92       94.82      5.05 o 
   6   7   5        3.94        3.30      2.24 o 
   7   7   5        2.08        0.46      3.30 o 
  -8   8   5       16.86       39.45      5.95 o 
  -7   8   5       72.63       67.64      7.46 o 
  -6   8   5      113.89      102.89      8.56 o 
  -5   8   5      102.10      102.30      8.18 o 
  -4   8   5       41.29       40.20      5.26 o 
  -3   8   5      382.28      367.78      9.13 o 
  -2   8   5       10.44       13.57      4.06 o 
  -1   8   5      365.66      349.09     13.36 o 
   0   8   5        0.82        0.65      2.97 o 
   1   8   5       16.94       13.00      4.53 o 
   2   8   5        5.31        2.23      3.51 o 
   3   8   5       24.59       21.20      2.99 o 
   4   8   5       53.92       53.03      5.62 o 
   5   8   5       31.10       31.64      5.17 o 
   6   8   5        3.71        8.93      3.98 o 
   7   8   5        2.16        6.64      4.04 o 
  -7   9   5       23.83       20.14      5.02 o 
  -6   9   5        1.94        3.06      3.75 o 
  -5   9   5        0.06        5.35      4.06 o 
  -4   9   5       38.16       42.02      5.97 o 
  -3   9   5       14.18       10.72      3.50 o 
  -2   9   5       63.70       62.63      6.78 o 
  -1   9   5       14.87       16.37      4.47 o 
   0   9   5       65.60       71.73      7.17 o 
   1   9   5        3.52        4.88      3.91 o 
   2   9   5       12.17       14.31      4.69 o 
   3   9   5       20.59       12.42      4.14 o 
   4   9   5       21.87        1.48      4.42 o 
   5   9   5        3.57       -0.27      4.47 o 
   6   9   5       32.24       35.04      5.66 o 
  -5  10   5      119.12      105.03      9.29 o 
  -4  10   5       32.76       38.62      6.16 o 
  -3  10   5        0.35       -4.55      4.55 o 
  -2  10   5       97.07      101.46      8.68 o 
  -1  10   5       84.14       86.50      8.10 o 
   0  10   5       10.00        9.42      4.39 o 
   1  10   5      324.92      325.27     15.18 o 
   2  10   5        4.82        3.45      4.38 o 
   3  10   5      171.64      183.30     12.31 o 
   4  10   5       31.37       31.53      6.43 o 
  -2  11   5       17.52       16.73      5.06 o 
  -1  11   5       48.47       52.30      7.68 o 
   0  11   5      235.70      250.63     14.09 o 
   1  11   5      118.66      119.96     10.08 o 
   2  11   5       26.70       28.22      6.57 o 
 -11   0   6       29.76       31.74      6.21 o 
 -10   0   6        7.70       19.95      5.43 o 
  -9   0   6       13.25       10.83      3.46 o 
  -8   0   6     2002.42     2055.96     28.11 o 
  -7   0   6      351.82      362.24     10.85 o 
  -6   0   6     1513.41     1536.65     19.85 o 
  -5   0   6       90.04      106.42      3.84 o 
  -4   0   6     1973.69     1971.71     14.05 o 
  -3   0   6     1388.43     1463.84     11.04 o 
  -2   0   6     1963.43     1872.60     23.00 o 
  -1   0   6      268.40      316.63      4.36 o 
   0   0   6     1721.47     1817.61     11.69 o 
   1   0   6       80.47       56.55      1.90 o 
   2   0   6      187.86      181.85      3.85 o 
   3   0   6     3448.29     3495.18     17.58 o 
   4   0   6      940.08      968.53     12.11 o 
   5   0   6      193.82      162.44      5.47 o 
   6   0   6      571.12      596.02     14.60 o 
   7   0   6       33.62       32.70      4.07 o 
   8   0   6       19.23       16.70      2.87 o 
   9   0   6      139.53      136.03     10.16 o 
 -11   1   6       73.08       97.58      8.18 o 
 -10   1   6      103.86      116.09      6.11 o 
  -9   1   6      338.78      346.00      9.59 o 
  -8   1   6       31.29       26.79      2.33 o 
  -7   1   6        0.16       -0.81      1.30 o 
  -6   1   6      213.89      211.41      4.65 o 
  -5   1   6      200.09      202.19      4.06 o 
  -4   1   6     1073.30     1133.74      8.35 o 
  -3   1   6      188.52      156.89      2.88 o 
  -2   1   6      873.03      875.72      7.52 o 
  -1   1   6      929.16      778.83      9.16 o 
   0   1   6     6134.47     6157.17     13.94 o 
   1   1   6     6951.37     6897.70     14.16 o 
   2   1   6      788.01      820.34      8.41 o 
   3   1   6     2274.68     2194.69     13.73 o 
   4   1   6      603.42      613.19      7.83 o 
   5   1   6       75.31       84.04      3.26 o 
   6   1   6      805.36      801.09      9.02 o 
   7   1   6       38.77       44.80      2.54 o 
   8   1   6       43.47       49.34      6.11 o 
   9   1   6        0.53       -0.70      3.31 o 
 -11   2   6        0.78        5.72      3.18 o 
 -10   2   6       12.48       14.56      3.50 o 
  -9   2   6        5.77        3.14      4.71 o 
  -8   2   6        0.07       -0.07      1.89 o 
  -7   2   6      109.86      101.81      4.85 o 
  -6   2   6      836.18      889.19      9.50 o 
  -5   2   6       23.72       21.98      1.51 o 
  -4   2   6      438.96      427.55      5.20 o 
  -3   2   6      133.06      154.95      4.37 o 
  -2   2   6       43.16       36.79      1.58 o 
  -1   2   6     1688.77     1673.25      8.59 o 
   0   2   6       87.29      101.92      2.10 o 
   1   2   6     5956.33     5972.08     25.74 o 
   2   2   6        8.44        8.12      0.83 o 
   3   2   6      237.18      220.77      4.47 o 
   4   2   6      857.08      863.39     12.67 o 
   5   2   6      352.82      336.24      6.32 o 
   6   2   6        0.19        2.41      1.55 o 
   7   2   6       11.31       11.33      2.40 o 
   8   2   6       34.98       37.08      3.64 o 
   9   2   6        0.90       -2.12      3.30 o 
  -9   3   6       31.97       46.90      5.51 o 
  -8   3   6       28.88       21.28      3.12 o 
  -7   3   6      137.63      138.71      5.74 o 
  -6   3   6      178.95      173.97      5.89 o 
  -5   3   6       64.12       62.57      3.58 o 
  -4   3   6      563.96      634.14      9.77 o 
  -3   3   6      352.61      351.31      7.55 o 
  -2   3   6      919.48      992.86      7.92 o 
  -1   3   6     1147.65     1211.84      5.59 o 
   0   3   6      407.65      481.09      6.24 o 
   1   3   6      193.59      266.02      3.77 o 
   2   3   6       16.85       13.77      1.73 o 
   3   3   6       15.33       18.35      1.52 o 
   4   3   6       39.42       39.05      2.29 o 
   5   3   6       33.81       34.39      2.41 o 
   6   3   6       22.05       18.28      2.65 o 
   7   3   6       63.68       69.74      4.53 o 
   8   3   6        0.12       -0.61      1.96 o 
   9   3   6        4.58        4.76      5.06 o 
 -10   4   6        0.06       -2.92      2.92 o 
  -9   4   6       36.55       30.05      4.92 o 
  -8   4   6        6.96        8.88      2.27 o 
  -7   4   6      210.04      215.62      7.25 o 
  -6   4   6       17.23       16.51      2.77 o 
  -5   4   6       46.65       36.91      3.05 o 
  -4   4   6        1.28        1.92      1.73 o 
  -3   4   6      169.69      184.57      5.37 o 
  -2   4   6      418.42      403.26      6.69 o 
  -1   4   6      718.53      719.45      5.53 o 
   0   4   6      711.31      796.89      9.53 o 
   1   4   6       56.12       52.27      2.43 o 
   2   4   6      186.14      215.13      5.22 o 
   3   4   6       92.76       87.92      3.78 o 
   4   4   6      538.93      494.69      7.42 o 
   5   4   6       40.81       47.53      3.54 o 
   6   4   6      200.50      210.62      7.14 o 
   7   4   6       90.87       79.24      5.02 o 
   8   4   6        2.53        3.93      3.70 o 
 -10   5   6        5.27       13.24      4.36 o 
  -9   5   6      118.30      107.65      8.49 o 
  -8   5   6        0.93        2.30      3.05 o 
  -7   5   6      103.40       99.96      8.48 o 
  -6   5   6       58.06       53.39      3.87 o 
  -5   5   6       32.73       42.03      3.41 o 
  -4   5   6      256.94      236.70     10.50 o 
  -3   5   6        0.74        1.45      1.59 o 
  -2   5   6        0.47        2.30      1.62 o 
  -1   5   6     1125.57     1102.74      9.62 o 
   0   5   6      123.85      115.24      2.72 o 
   1   5   6      185.26      165.05      3.90 o 
   2   5   6        6.89        2.82      2.24 o 
   3   5   6      643.29      639.95     10.21 o 
   4   5   6      173.13      170.35      5.86 o 
   5   5   6      170.16      159.87      6.08 o 
   6   5   6      400.71      378.48      9.83 o 
   7   5   6        9.21       10.91      2.60 o 
   8   5   6       75.12       77.21      5.45 o 
  -9   6   6        2.01       -1.15      3.48 o 
  -8   6   6      190.51      180.13     10.83 o 
  -7   6   6        4.37        8.63      3.92 o 
  -6   6   6      156.78      152.29      6.21 o 
  -5   6   6       71.88       60.16      4.92 o 
  -4   6   6      540.47      507.62     10.29 o 
  -3   6   6      113.95      107.38      5.40 o 
  -2   6   6      361.51      336.70      7.95 o 
  -1   6   6      651.59      653.13     10.91 o 
   0   6   6      204.42      208.15      5.75 o 
   1   6   6      819.69      797.31     84.72 o 
   2   6   6      656.82      617.78      9.79 o 
   3   6   6      559.01      543.73      9.85 o 
   4   6   6      157.55      132.76      5.38 o 
   5   6   6        0.98        4.56      1.94 o 
   6   6   6      133.00      122.35      5.91 o 
   7   6   6       30.06       31.03      6.70 o 
   8   6   6        2.68        3.04      2.36 o 
  -9   7   6       93.91      100.90      9.10 o 
  -8   7   6        7.84       20.37      5.05 o 
  -7   7   6       47.61       44.16      5.95 o 
  -6   7   6        0.21       -1.87      3.52 o 
  -5   7   6      201.80      173.65      6.67 o 
  -4   7   6      108.93      102.88      5.05 o 
  -3   7   6      207.47      230.92      7.14 o 
  -2   7   6      616.48      578.75     11.00 o 
  -1   7   6      373.68      370.66     14.18 o 
   0   7   6      568.96      545.89     16.16 o 
   1   7   6     1067.29     1038.31     14.01 o 
   2   7   6       41.27       31.10      7.85 o 
   3   7   6       16.26       17.54      3.39 o 
   4   7   6       88.23       80.53      4.47 o 
   5   7   6       24.95       29.23      3.32 o 
   6   7   6      154.04      164.43      7.06 o 
   7   7   6        9.47        2.37      4.35 o 
  -8   8   6       40.74       76.59      8.38 o 
  -7   8   6        0.40       -4.09      4.09 o 
  -6   8   6      181.43      218.91     12.14 o 
  -5   8   6        6.12        9.25      3.80 o 
  -4   8   6      409.01      444.63     10.51 o 
  -3   8   6      121.30      110.46      5.39 o 
  -2   8   6       25.07       27.58      2.97 o 
  -1   8   6       87.83       89.96      7.16 o 
   0   8   6       63.43       63.69      6.59 o 
   1   8   6      605.22      587.72     18.78 o 
   2   8   6      236.71      217.23      7.33 o 
   3   8   6      267.35      285.44      8.75 o 
   4   8   6       15.74       13.93      3.44 o 
   5   8   6      111.53      135.48      8.96 o 
   6   8   6        8.32        2.46      3.74 o 
  -7   9   6        8.03        6.08      4.14 o 
  -6   9   6        0.21       -4.14      4.14 o 
  -5   9   6       68.80       83.52      8.03 o 
  -4   9   6        5.26        2.74      2.95 o 
  -3   9   6       52.93       62.05      8.56 o 
  -2   9   6      268.37      251.41     12.57 o 
  -1   9   6      459.34      471.39     16.90 o 
   0   9   6      168.62      152.59     10.19 o 
   1   9   6       90.89       97.63      8.66 o 
   2   9   6       54.46       65.80      7.43 o 
   3   9   6       72.33       72.49      8.31 o 
   4   9   6        4.01       -5.17      5.17 o 
   5   9   6        0.83       -5.03      5.03 o 
  -5  10   6       20.35       31.43      6.33 o 
  -4  10   6       11.54       17.50      4.84 o 
  -3  10   6       39.81       25.63      4.91 o 
  -2  10   6        8.77       19.07      5.24 o 
  -1  10   6       23.23       35.10      5.88 o 
   0  10   6       13.68        9.87      4.48 o 
   1  10   6        1.16        0.24      3.73 o 
   2  10   6        0.12        2.73      4.38 o 
   3  10   6       18.59        8.97      5.36 o 
   4  10   6        6.52        8.19      4.73 o 
  -3  11   6       55.59       51.50      7.65 o 
  -2  11   6       11.61       13.86      5.31 o 
  -1  11   6        7.25       13.68      6.06 o 
   0  11   6       12.81       12.74      5.24 o 
   1  11   6        0.14       -3.53      5.13 o 
 -11   1   7      168.11      163.83     17.63 o 
 -10   1   7       79.29       75.16      7.79 o 
  -9   1   7       24.86       22.12      2.89 o 
  -8   1   7        0.14       -0.19      1.96 o 
  -7   1   7      100.15      107.42      6.51 o 
  -6   1   7       67.37       68.41      2.75 o 
  -5   1   7      520.01      542.33      6.55 o 
  -4   1   7      343.64      369.04      4.76 o 
  -3   1   7       14.97       21.36      1.01 o 
  -2   1   7     1672.74     1780.54     10.78 o 
  -1   1   7      125.66      135.37      2.40 o 
   0   1   7      406.60      442.50      4.07 o 
   1   1   7      489.67      533.79      4.22 o 
   2   1   7       23.58       19.35      1.17 o 
   3   1   7      121.19      135.71      3.69 o 
   4   1   7        0.32        0.38      1.07 o 
   5   1   7      104.09       97.53      3.68 o 
   6   1   7      167.06      152.57      4.79 o 
   7   1   7      138.68      141.69      4.90 o 
   8   1   7        0.27        2.08      4.31 o 
   9   1   7        0.41        2.05      3.00 o 
 -10   2   7       55.65       58.28      5.44 o 
  -9   2   7      139.52      153.03      6.64 o 
  -8   2   7      477.66      478.62     10.81 o 
  -7   2   7      957.02      937.73     16.00 o 
  -6   2   7      962.86      982.51     28.64 o 
  -5   2   7        0.05        2.08      1.45 o 
  -4   2   7      319.97      299.36     14.61 o 
  -3   2   7      635.32      715.73      9.43 o 
  -2   2   7        0.90        0.94      0.40 o 
  -1   2   7      261.50      254.13      3.62 o 
   0   2   7       50.17       70.12      1.57 o 
   1   2   7       29.61       29.83      1.29 o 
   2   2   7      617.30      663.17      7.40 o 
   3   2   7       24.85       33.03      1.96 o 
   4   2   7      326.58      313.29      5.96 o 
   5   2   7        9.76        7.39      1.60 o 
   6   2   7      289.76      303.33      6.63 o 
   7   2   7        0.27       -0.16      2.90 o 
   8   2   7       12.05        7.78      2.42 o 
   9   2   7        0.76       -2.69      2.69 o 
 -10   3   7       30.66       32.71      4.80 o 
  -9   3   7       70.89       58.81      4.60 o 
  -8   3   7        4.96        7.07      2.24 o 
  -7   3   7      613.48      629.32     16.19 o 
  -6   3   7      528.13      499.63     10.00 o 
  -5   3   7     1059.57     1077.39     23.89 o 
  -4   3   7       57.52       53.31      3.08 o 
  -3   3   7     1558.18     1574.05     10.46 o 
  -2   3   7        1.54        5.26      1.01 o 
  -1   3   7     4142.03     4096.40     28.89 o 
   0   3   7      989.08     1063.81      5.37 o 
   1   3   7     3944.03     3934.14     16.54 o 
   2   3   7       13.79       17.48      3.75 o 
   3   3   7       28.55       27.06      1.85 o 
   4   3   7      889.64      861.93     13.89 o 
   5   3   7       84.42       75.48      3.28 o 
   6   3   7      205.39      199.75      7.00 o 
   7   3   7       76.46       75.66      4.89 o 
   8   3   7       49.50       43.01      3.99 o 
 -10   4   7        0.36       -2.92      3.28 o 
  -9   4   7        0.33        1.67      2.96 o 
  -8   4   7      334.65      335.45      9.51 o 
  -7   4   7      655.20      633.77     12.26 o 
  -6   4   7     1290.16     1283.92     16.61 o 
  -5   4   7      794.40      800.72     12.45 o 
  -4   4   7      460.07      428.29      8.66 o 
  -3   4   7       64.43       56.57      3.26 o 
  -2   4   7      638.81      685.88      9.01 o 
  -1   4   7     2584.49     2870.08     15.44 o 
   0   4   7     1124.98     1168.30     20.65 o 
   1   4   7        8.31       10.76      1.39 o 
   2   4   7      111.82       93.25      6.09 o 
   3   4   7        2.76        0.74      1.18 o 
   4   4   7       11.03       11.73      1.75 o 
   5   4   7        2.25        4.33      2.00 o 
   6   4   7       82.05       96.51      5.11 o 
   7   4   7       11.79       10.44      2.54 o 
   8   4   7       35.81       36.02      5.30 o 
 -10   5   7       77.97      100.81      8.80 o 
  -9   5   7      100.97      101.72      8.20 o 
  -8   5   7        1.27        1.69      2.73 o 
  -7   5   7      163.61      188.29      7.21 o 
  -6   5   7       31.91       24.26      4.07 o 
  -5   5   7      696.28      745.73     12.59 o 
  -4   5   7      769.41      733.59     25.49 o 
  -3   5   7     2253.46     2279.13     54.20 o 
  -2   5   7      448.59      505.89      9.41 o 
  -1   5   7     2526.95     2522.79     15.28 o 
   0   5   7      526.05      507.75      7.19 o 
   1   5   7      898.47      855.65     24.76 o 
   2   5   7       56.25       47.05      2.82 o 
   3   5   7      104.54      110.81      4.53 o 
   4   5   7       11.89       12.22      2.28 o 
   5   5   7       26.26       20.47      2.63 o 
   6   5   7       85.87       91.60      5.13 o 
   7   5   7       25.33       24.82      3.30 o 
   8   5   7       41.56       47.41      4.51 o 
  -9   6   7        5.32       -1.69      3.46 o 
  -8   6   7        0.09       14.12      4.78 o 
  -7   6   7       47.69       43.77      5.67 o 
  -6   6   7      199.65      212.91      7.46 o 
  -5   6   7      719.55      690.99     12.49 o 
  -4   6   7      283.28      285.20      8.33 o 
  -3   6   7      433.40      445.58     16.02 o 
  -2   6   7       28.85       30.17      2.86 o 
  -1   6   7      114.71      125.02      5.13 o 
   0   6   7      193.77      201.50      5.35 o 
   1   6   7      245.92      267.28     11.75 o 
   2   6   7      148.83      140.97      7.25 o 
   3   6   7      212.96      198.48      8.93 o 
   4   6   7       17.59       16.05      2.29 o 
   5   6   7       54.63       62.76      4.14 o 
   6   6   7        3.41        3.24      1.85 o 
   7   6   7       34.81       30.90      3.62 o 
  -8   7   7        7.34       16.25      4.93 o 
  -7   7   7      109.43      112.78      8.92 o 
  -6   7   7       23.03       17.00      3.93 o 
  -5   7   7       31.73       41.43      3.62 o 
  -4   7   7       13.22        9.09      2.20 o 
  -3   7   7       12.70        9.84      2.21 o 
  -2   7   7        1.27        2.73      1.94 o 
  -1   7   7      123.74      140.16      5.73 o 
   0   7   7        1.80        6.08      3.67 o 
   1   7   7       17.47       17.25      2.45 o 
   2   7   7       52.89       44.60      4.40 o 
   3   7   7       77.00       75.03      6.00 o 
   4   7   7        0.48        0.70      2.51 o 
   5   7   7        7.92        8.01      3.52 o 
   6   7   7       44.70       48.32      5.97 o 
   7   7   7       39.65       36.81      3.89 o 
  -8   8   7       14.79       24.34      6.11 o 
  -7   8   7       23.29       17.96      5.06 o 
  -6   8   7       88.25       73.50      7.47 o 
  -5   8   7       16.69       15.20      4.66 o 
  -4   8   7       76.83       70.48      4.62 o 
  -3   8   7       88.18       81.65      4.77 o 
  -2   8   7        3.72        5.46      2.21 o 
  -1   8   7       12.22       13.45      3.79 o 
   0   8   7        8.00       19.39      4.71 o 
   1   8   7      190.07      185.03     10.85 o 
   2   8   7       20.16       23.22      5.91 o 
   3   8   7       20.27       15.86      3.35 o 
   4   8   7       45.54       47.26      5.61 o 
   5   8   7       18.42       22.42      4.75 o 
   6   8   7        7.20        8.98      3.61 o 
  -6   9   7       20.24       14.72      4.42 o 
  -5   9   7      261.59      297.90     14.33 o 
  -4   9   7       33.74       28.87      6.00 o 
  -3   9   7      256.41      260.59      8.66 o 
  -2   9   7       36.09       42.51      6.28 o 
  -1   9   7      134.29      125.23      9.37 o 
   0   9   7        1.43        1.53      3.99 o 
   1   9   7        1.43       10.72      4.46 o 
   2   9   7        3.88        5.03      4.05 o 
   3   9   7       14.25       21.75      5.48 o 
   4   9   7       11.74        2.24      4.65 o 
   5   9   7        0.06        3.24      4.86 o 
  -5  10   7       48.33       51.24      7.49 o 
  -4  10   7        0.58       -1.78      4.57 o 
  -3  10   7        7.33       -4.57      4.57 o 
  -2  10   7       26.54       48.45      7.14 o 
  -1  10   7      154.92      153.76     10.81 o 
   0  10   7       53.97       43.36      6.55 o 
   1  10   7        4.17        8.30      5.24 o 
   2  10   7        0.58        6.92      5.31 o 
   3  10   7       15.65       14.72      5.84 o 
  -2  11   7       13.76       13.77      5.54 o 
  -1  11   7       22.06       27.45      6.76 o 
   0  11   7        0.07       -5.76      5.76 o 
   1  11   7        0.72       -2.77      4.95 o 
 -11   0   8       52.40       66.61      8.21 o 
 -10   0   8      438.36      454.91     18.27 o 
  -9   0   8      300.09      314.00     14.48 o 
  -8   0   8      464.92      428.26     15.90 o 
  -7   0   8       14.78       18.09      4.52 o 
  -6   0   8      629.46      647.50     17.06 o 
  -5   0   8        0.48        0.53      1.03 o 
  -4   0   8     1463.47     1551.39     12.72 o 
  -3   0   8      234.60      213.87     10.16 o 
  -2   0   8     1726.14     1602.92     17.48 o 
  -1   0   8       35.28       31.87      1.47 o 
   0   0   8     3019.47     2918.63     24.47 o 
   1   0   8      231.48      245.77      4.38 o 
   2   0   8      650.36      588.60     21.16 o 
   3   0   8        2.08        2.10      1.80 o 
   4   0   8      816.67      765.02     16.70 o 
   5   0   8       85.99       83.31      4.38 o 
   6   0   8      110.77      111.46      5.33 o 
   7   0   8        0.00        2.46      2.02 o 
   8   0   8      182.77      161.34      9.59 o 
 -10   1   8        0.02        2.84      6.05 o 
  -9   1   8      161.06      153.22     10.24 o 
  -8   1   8      655.18      631.01     19.18 o 
  -7   1   8      377.53      370.78      8.71 o 
  -6   1   8       20.16       26.62      2.51 o 
  -5   1   8       43.35       46.37      2.46 o 
  -4   1   8      753.41      816.27      8.71 o 
  -3   1   8        1.80        5.73      0.95 o 
  -2   1   8       49.83       35.48      1.82 o 
  -1   1   8     2573.25     2550.45     31.15 o 
   0   1   8     1887.64     1898.35     10.23 o 
   1   1   8      190.96      173.97      2.78 o 
   2   1   8       16.27       19.40      1.34 o 
   3   1   8      106.35      114.19      3.58 o 
   4   1   8      477.92      425.92      7.18 o 
   5   1   8      695.38      717.16     15.73 o 
   6   1   8       62.14       47.89      3.04 o 
   7   1   8      127.77      144.15      5.11 o 
   8   1   8        6.44       10.99      2.88 o 
 -10   2   8       11.09       11.22      4.37 o 
  -9   2   8      167.13      165.66      6.93 o 
  -8   2   8      377.28      377.46      9.75 o 
  -7   2   8      288.14      288.99      8.06 o 
  -6   2   8      213.07      195.78     10.61 o 
  -5   2   8      932.86      888.02     24.81 o 
  -4   2   8      119.44      117.72      4.23 o 
  -3   2   8       18.43       10.24      1.22 o 
  -2   2   8     1732.48     1777.04      8.42 o 
  -1   2   8      243.50      253.73      6.01 o 
   0   2   8     1946.99     1910.37     11.00 o 
   1   2   8      179.67      179.23      3.07 o 
   2   2   8      348.58      311.53      4.71 o 
   3   2   8       67.81       66.27      2.79 o 
   4   2   8      286.65      289.34      5.99 o 
   5   2   8      188.31      187.64      5.16 o 
   6   2   8      323.54      323.63      7.79 o 
   7   2   8       30.96       31.33      3.42 o 
   8   2   8        1.91        6.72      3.43 o 
 -10   3   8       30.28       24.92      3.50 o 
  -9   3   8        0.32        1.10      2.00 o 
  -8   3   8        1.23        0.35      1.92 o 
  -7   3   8       15.41       24.78      2.99 o 
  -6   3   8        4.70        0.44      2.16 o 
  -5   3   8        0.65        0.07      1.39 o 
  -4   3   8       16.08       18.41      2.21 o 
  -3   3   8      248.17      279.14      4.77 o 
  -2   3   8      146.01      141.81      3.48 o 
  -1   3   8      478.55      519.09      5.64 o 
   0   3   8      203.22      176.89      3.80 o 
   1   3   8        3.49        3.25      0.95 o 
   2   3   8      184.31      167.78      4.74 o 
   3   3   8      120.97      125.87      3.82 o 
   4   3   8      369.55      372.73      9.48 o 
   5   3   8        0.08        0.80      1.31 o 
   6   3   8      176.78      168.09      6.61 o 
   7   3   8       12.98       21.22      4.32 o 
   8   3   8        4.85       -0.72      2.53 o 
 -10   4   8       40.50       54.13      6.53 o 
  -9   4   8        8.31        2.04      1.87 o 
  -8   4   8       10.42        8.79      2.28 o 
  -7   4   8      264.74      257.85      8.12 o 
  -6   4   8      454.15      455.25     10.12 o 
  -5   4   8       13.45       18.52      2.66 o 
  -4   4   8       12.01       10.04      1.84 o 
  -3   4   8       13.95       14.06      2.04 o 
  -2   4   8        0.42        1.05      1.31 o 
  -1   4   8      204.18      219.08      4.61 o 
   0   4   8     1192.10     1294.50     23.58 o 
   1   4   8       20.57       18.94      2.07 o 
   2   4   8      375.44      378.91      7.38 o 
   3   4   8       46.81       38.36      2.35 o 
   4   4   8       65.75       62.13      3.02 o 
   5   4   8      110.57      102.49      5.47 o 
   6   4   8       24.11       29.09      3.24 o 
   7   4   8       23.29       20.27      3.13 o 
   8   4   8       30.26       25.58      3.34 o 
  -9   5   8       31.10       28.90      4.79 o 
  -8   5   8       20.43       25.91      5.00 o 
  -7   5   8      110.02       98.18      5.42 o 
  -6   5   8       57.35       41.63      3.54 o 
  -5   5   8       40.64       43.08      3.58 o 
  -4   5   8        2.27        5.51      1.93 o 
  -3   5   8      289.53      290.42      7.63 o 
  -2   5   8      114.17      115.81      4.83 o 
  -1   5   8      209.40      211.50      6.09 o 
   0   5   8      249.05      240.99      5.30 o 
   1   5   8        0.22        0.52      1.34 o 
   2   5   8       91.31       88.26      5.69 o 
   3   5   8      278.89      274.35     10.42 o 
   4   5   8       58.56       59.39      3.73 o 
   5   5   8      108.27      110.01      5.44 o 
   6   5   8        0.04       -1.09      1.92 o 
   7   5   8        3.81        4.77      2.74 o 
  -9   6   8       56.18       65.11      7.23 o 
  -8   6   8       88.54      103.66      8.41 o 
  -7   6   8       47.92       64.41      4.62 o 
  -6   6   8      266.35      245.87      8.06 o 
  -5   6   8      160.59      174.71     10.05 o 
  -4   6   8       40.64       30.84      6.26 o 
  -3   6   8      110.40      120.17      5.27 o 
  -2   6   8        0.10       -1.41      2.04 o 
  -1   6   8       14.96       14.98      2.49 o 
   0   6   8      655.23      649.52     10.32 o 
   1   6   8       58.60       58.38      8.17 o 
   2   6   8      770.66      773.11     20.66 o 
   3   6   8       13.50       14.67      3.38 o 
   4   6   8      126.52      120.72      7.89 o 
   5   6   8        1.44        0.73      2.94 o 
   6   6   8        3.51        5.74      3.13 o 
   7   6   8        6.96        6.19      2.41 o 
  -8   7   8        7.66        9.72      4.62 o 
  -7   7   8       52.46       64.71      7.10 o 
  -6   7   8        1.57        2.60      2.26 o 
  -5   7   8      268.34      269.09      8.49 o 
  -4   7   8        1.03       -0.71      2.08 o 
  -3   7   8       29.21       31.26      7.04 o 
  -2   7   8       47.78       54.63      3.91 o 
  -1   7   8      446.09      432.20     10.16 o 
   0   7   8        4.94        5.39      3.75 o 
   1   7   8        0.12       -1.48      1.90 o 
   2   7   8        1.27       -0.10      1.98 o 
   3   7   8      149.67      130.95      7.84 o 
   4   7   8      100.21      106.68      7.67 o 
   5   7   8      358.19      357.14     14.19 o 
   6   7   8       80.42       82.80      7.72 o 
  -7   8   8      364.83      386.41     16.78 o 
  -6   8   8       33.31       23.70      5.12 o 
  -5   8   8       90.92       99.17      5.58 o 
  -4   8   8       12.80       15.99      2.71 o 
  -3   8   8        3.57        4.17      2.40 o 
  -2   8   8      311.43      331.27     12.22 o 
  -1   8   8        5.97        5.03      3.13 o 
   0   8   8       44.60       59.27      6.91 o 
   1   8   8       13.48       18.80      4.67 o 
   2   8   8      142.18      127.49      9.51 o 
   3   8   8       26.22       24.94      3.31 o 
   4   8   8      195.40      220.89      8.49 o 
   5   8   8       10.56        6.11      3.56 o 
  -6   9   8      160.33      183.21     11.89 o 
  -5   9   8        1.16        5.30      4.55 o 
  -4   9   8       22.70       27.70      5.39 o 
  -3   9   8       68.21       70.26      4.97 o 
  -2   9   8        2.56        6.80      4.25 o 
  -1   9   8       67.79       56.96      6.94 o 
   0   9   8       13.55       14.48      4.70 o 
   1   9   8      159.23      173.26     11.68 o 
   2   9   8        3.99        3.91      4.26 o 
   3   9   8        5.98        5.05      2.34 o 
   4   9   8        7.93        6.88      7.96 o 
  -5  10   8        0.50        8.71      4.76 o 
  -4  10   8       11.17       14.23      5.09 o 
  -3  10   8       30.84       22.35      5.56 o 
  -2  10   8       70.67      100.28      9.39 o 
  -1  10   8       31.53       29.81      6.00 o 
   0  10   8        2.71       -2.47      4.32 o 
   1  10   8        6.99        8.54      4.69 o 
   2  10   8        0.05       14.00      6.25 o 
   3  10   8        1.56       -1.95      4.96 o 
 -10   1   9       28.87       33.91      4.35 o 
  -9   1   9       48.26       49.15      6.43 o 
  -8   1   9      136.56      134.31      6.82 o 
  -7   1   9      691.94      703.37     16.56 o 
  -6   1   9       41.04       45.32      3.78 o 
  -5   1   9       67.66       64.38      2.87 o 
  -4   1   9       75.08       67.58      2.67 o 
  -3   1   9      343.63      365.19      5.68 o 
  -2   1   9        0.03        0.18      0.61 o 
  -1   1   9       11.41        5.70      0.92 o 
   0   1   9      144.09      150.06      3.12 o 
   1   1   9       32.24       34.36      1.31 o 
   2   1   9      208.43      220.99      6.21 o 
   3   1   9       24.49       24.71      1.96 o 
   4   1   9        0.58        2.32      1.29 o 
   5   1   9       71.93       65.36      3.39 o 
   6   1   9        9.39       12.24      1.97 o 
   7   1   9      128.95      131.72      5.08 o 
   8   1   9       10.41       17.87      3.32 o 
 -10   2   9       10.97       12.17      4.07 o 
  -9   2   9       66.96       61.08      7.63 o 
  -8   2   9       38.86       39.98      6.01 o 
  -7   2   9      496.85      448.63     10.05 o 
  -6   2   9       13.91       16.91      2.44 o 
  -5   2   9       12.14        9.35      1.96 o 
  -4   2   9      164.91      152.97      4.18 o 
  -3   2   9       49.11       48.71      2.36 o 
  -2   2   9     1087.70     1064.27      8.32 o 
  -1   2   9       68.98       64.06      2.20 o 
   0   2   9        2.12        2.87      0.81 o 
   1   2   9       73.45       88.72      2.40 o 
   2   2   9       82.47       92.37      2.73 o 
   3   2   9        5.85        6.95      1.33 o 
   4   2   9        1.94        0.21      1.33 o 
   5   2   9      245.18      261.59      6.27 o 
   6   2   9        6.08        4.53      1.79 o 
   7   2   9       17.52       22.45      5.42 o 
   8   2   9       54.39       63.59      4.98 o 
 -10   3   9       10.97        9.89      4.36 o 
  -9   3   9       54.67       43.84      9.43 o 
  -8   3   9        0.19       -2.24      2.24 o 
  -7   3   9        4.31        4.50      2.09 o 
  -6   3   9       30.84       31.50      4.24 o 
  -5   3   9      289.76      297.53      7.71 o 
  -4   3   9      306.89      309.77      7.42 o 
  -3   3   9      332.20      336.18      5.59 o 
  -2   3   9     1132.80     1103.92      8.69 o 
  -1   3   9      149.74      156.12      3.49 o 
   0   3   9      177.56      177.54      5.32 o 
   1   3   9        1.03       -0.02      0.97 o 
   2   3   9      118.73      119.93      6.58 o 
   3   3   9      809.40      794.45     11.81 o 
   4   3   9      220.60      214.98      5.41 o 
   5   3   9      339.15      325.21      7.02 o 
   6   3   9      141.11      153.75      6.55 o 
   7   3   9      235.51      247.06     12.44 o 
   8   3   9       22.29       19.45      4.42 o 
 -10   4   9       32.10       41.82      6.21 o 
  -9   4   9       86.25       91.16      7.26 o 
  -8   4   9       45.13       37.31      3.73 o 
  -7   4   9      368.13      373.27     13.49 o 
  -6   4   9        0.01        0.43      1.95 o 
  -5   4   9      273.86      270.52      7.64 o 
  -4   4   9      396.55      410.63      8.93 o 
  -3   4   9      161.54      175.28      5.73 o 
  -2   4   9     1582.23     1537.30     12.16 o 
  -1   4   9      818.85      801.37     10.89 o 
   0   4   9     1234.41     1193.35     21.25 o 
   1   4   9      685.86      678.48     10.57 o 
   2   4   9      567.83      573.80     14.34 o 
   3   4   9       76.11       82.63      4.19 o 
   4   4   9      199.66      189.93      5.20 o 
   5   4   9      148.98      162.30      6.41 o 
   6   4   9       42.91       43.06      3.92 o 
   7   4   9       16.61       14.78      3.32 o 
  -9   5   9        0.40        4.72      3.15 o 
  -8   5   9       86.51       90.91      7.17 o 
  -7   5   9       27.64       26.57      3.27 o 
  -6   5   9        7.13        2.13      2.03 o 
  -5   5   9        9.05        7.24      2.17 o 
  -4   5   9       85.16       94.70      4.71 o 
  -3   5   9       12.48       10.97      2.26 o 
  -2   5   9       43.27       38.15      3.14 o 
  -1   5   9      359.14      364.66      6.45 o 
   0   5   9       50.91       45.72      3.07 o 
   1   5   9       37.00       31.43      3.98 o 
   2   5   9       15.29       11.37      2.62 o 
   3   5   9       77.29       71.01      5.77 o 
   4   5   9       42.95       49.81      5.42 o 
   5   5   9      416.66      439.89     15.26 o 
   6   5   9        0.32       -4.02      4.02 o 
   7   5   9      171.51      176.08      7.70 o 
  -9   6   9       90.69      121.50      9.36 o 
  -8   6   9        9.05        6.00      3.71 o 
  -7   6   9       96.34      105.21      5.85 o 
  -6   6   9        2.86        2.75      2.19 o 
  -5   6   9        4.82        0.99      1.84 o 
  -4   6   9      134.18      143.17      6.00 o 
  -3   6   9      102.56       95.35      4.90 o 
  -2   6   9        1.76       -0.40      1.81 o 
  -1   6   9      157.99      160.33      6.26 o 
   0   6   9      268.01      255.04      5.88 o 
   1   6   9       23.23       29.58      2.97 o 
   2   6   9      251.04      261.44     11.26 o 
   3   6   9      220.26      238.23     10.51 o 
   4   6   9      222.37      211.88     10.48 o 
   5   6   9       31.79       32.14      4.59 o 
   6   6   9       40.95       36.47      5.62 o 
  -8   7   9       70.34       69.92      7.73 o 
  -7   7   9        1.69       -1.23      2.18 o 
  -6   7   9        5.51        6.82      2.53 o 
  -5   7   9       13.18       15.86      2.92 o 
  -4   7   9        0.39       -0.22      2.86 o 
  -3   7   9      236.88      237.34      7.89 o 
  -2   7   9        1.16        1.02      2.04 o 
  -1   7   9       16.99       22.14      2.92 o 
   0   7   9       24.00       30.59      5.22 o 
   1   7   9      227.24      232.47     12.39 o 
   2   7   9       11.61        3.25      1.82 o 
   3   7   9       15.79       16.34      2.73 o 
   4   7   9        4.60        0.11      2.99 o 
   5   7   9       25.80       26.03      5.18 o 
   6   7   9       13.97        9.74      4.19 o 
  -7   8   9       36.57       26.45      5.24 o 
  -6   8   9        7.65        7.99      2.71 o 
  -5   8   9        0.01        0.52      2.15 o 
  -4   8   9        1.19       -1.67      2.51 o 
  -3   8   9       17.02       15.17      3.10 o 
  -2   8   9      140.66      137.88      6.41 o 
  -1   8   9       66.24       64.90      6.92 o 
   0   8   9       80.95       94.15      8.37 o 
   1   8   9       40.50       31.83      5.89 o 
   2   8   9        0.00       -2.25      2.25 o 
   3   8   9       65.59       50.86      4.90 o 
   4   8   9       66.76       57.37      5.19 o 
   5   8   9        0.13        0.75      2.82 o 
  -6   9   9        6.08        3.62      4.59 o 
  -5   9   9      103.32       97.99      6.06 o 
  -4   9   9        6.85        7.11      6.32 o 
  -3   9   9       14.72       18.34      3.39 o 
  -2   9   9       25.15       23.37      5.11 o 
  -1   9   9       44.43       48.19      6.30 o 
   0   9   9        7.12        4.24      4.57 o 
   1   9   9       22.55       26.11      6.13 o 
   2   9   9        2.73        3.87      4.07 o 
   3   9   9       25.53       38.56      5.49 o 
   4   9   9        0.07       -0.27      3.46 o 
  -4  10   9       67.80       67.81      6.10 o 
  -3  10   9       34.40       42.34      6.96 o 
  -2  10   9       41.66       48.38      7.19 o 
  -1  10   9        0.29       -3.11      4.62 o 
   0  10   9       37.70       22.83      5.75 o 
   1  10   9       24.26       26.31      6.50 o 
   2  10   9       36.55       47.79      8.01 o 
 -10   0  10       17.74       21.29      5.42 o 
  -9   0  10      298.33      292.99     14.72 o 
  -8   0  10       89.01       83.74      7.97 o 
  -7   0  10        8.97        8.78      3.51 o 
  -6   0  10       15.89       11.75      3.35 o 
  -5   0  10       61.42       62.24      6.38 o 
  -4   0  10      402.73      447.42     13.76 o 
  -3   0  10      177.09      205.71      9.11 o 
  -2   0  10      111.43      131.11      6.71 o 
  -1   0  10      700.51      626.62      8.93 o 
   0   0  10      957.32      929.06      9.24 o 
   1   0  10     2246.22     2315.52     17.93 o 
   2   0  10       60.10       58.66      4.92 o 
   3   0  10      902.49      930.88     19.30 o 
   4   0  10       19.75       11.12      3.28 o 
   5   0  10        0.03        4.17      3.26 o 
   6   0  10      200.42      180.11      9.88 o 
   7   0  10        0.16       -0.66      3.44 o 
   8   0  10       47.63       42.17      5.95 o 
 -10   1  10        6.55       13.31      7.48 o 
  -9   1  10        0.79        5.87      3.05 o 
  -8   1  10      378.40      391.30     11.49 o 
  -7   1  10        0.52        3.63      2.20 o 
  -6   1  10      649.52      668.77     13.19 o 
  -5   1  10      200.42      215.16      7.17 o 
  -4   1  10      568.96      580.82     19.97 o 
  -3   1  10        0.08        0.34      1.47 o 
  -2   1  10      802.07      809.93      7.21 o 
  -1   1  10        1.02       -0.66      0.67 o 
   0   1  10      727.95      747.35      7.40 o 
   1   1  10      187.03      185.02      3.87 o 
   2   1  10       26.53       27.28      2.57 o 
   3   1  10      294.12      267.43      7.43 o 
   4   1  10      453.50      466.40     10.17 o 
   5   1  10      368.32      356.85      8.30 o 
   6   1  10      175.68      198.72      6.04 o 
   7   1  10       39.36       37.24      3.19 o 
   8   1  10       25.56       39.12      6.07 o 
 -10   2  10        1.09        8.57      4.03 o 
  -9   2  10        7.48        6.29      3.06 o 
  -8   2  10        0.63        1.49      2.60 o 
  -7   2  10       64.94       60.04      4.73 o 
  -6   2  10        3.92        4.91      2.11 o 
  -5   2  10        0.00        0.35      1.31 o 
  -4   2  10       43.92       47.62      2.54 o 
  -3   2  10        6.81        5.49      1.28 o 
  -2   2  10      304.48      311.56      6.71 o 
  -1   2  10      264.00      259.34      5.07 o 
   0   2  10     1378.60     1447.86     11.37 o 
   1   2  10      640.54      629.45      7.93 o 
   2   2  10      191.58      185.20      6.04 o 
   3   2  10      148.71      149.93      4.45 o 
   4   2  10       48.53       39.00      2.65 o 
   5   2  10       17.15       17.98      2.14 o 
   6   2  10       17.46       13.51      2.27 o 
   7   2  10       17.12       21.26      3.38 o 
 -10   3  10        1.76       -1.58      3.78 o 
  -9   3  10        8.33       12.58      4.05 o 
  -8   3  10       12.72       10.33      3.86 o 
  -7   3  10        6.55        6.36      3.05 o 
  -6   3  10       72.63       78.26      4.42 o 
  -5   3  10       40.20       37.56      3.16 o 
  -4   3  10      519.94      525.28     13.82 o 
  -3   3  10      366.03      376.57      5.44 o 
  -2   3  10      710.87      684.08      7.20 o 
  -1   3  10       86.40      110.65      2.99 o 
   0   3  10      586.79      539.64      7.90 o 
   1   3  10        8.00       11.55      1.82 o 
   2   3  10       61.75       55.69      4.97 o 
   3   3  10        8.87        8.32      2.00 o 
   4   3  10        6.08        9.42      2.18 o 
   5   3  10        9.36        8.44      1.83 o 
   6   3  10        6.93       10.08      2.54 o 
   7   3  10       28.13       35.32      6.47 o 
  -9   4  10        2.88       -1.12      4.23 o 
  -8   4  10        7.23        5.29      2.12 o 
  -7   4  10       10.85        9.21      2.44 o 
  -6   4  10        1.09        2.04      4.58 o 
  -5   4  10      108.56       89.01      4.77 o 
  -4   4  10       39.95       37.39      3.13 o 
  -3   4  10        0.12        0.60      1.93 o 
  -2   4  10      116.12      115.76      3.15 o 
  -1   4  10        0.31        0.87      1.26 o 
   0   4  10       26.94       23.32      2.03 o 
   1   4  10        0.77        3.59      1.62 o 
   2   4  10        5.62       11.32      2.74 o 
   3   4  10       45.20       37.05      3.25 o 
   4   4  10       26.26       31.57      3.12 o 
   5   4  10       26.90       27.74      4.78 o 
   6   4  10        9.81       11.40      3.76 o 
   7   4  10        0.09        6.81      4.53 o 
  -9   5  10       40.32       44.46      4.45 o 
  -8   5  10       19.73       29.71      4.18 o 
  -7   5  10        0.55        2.79      2.20 o 
  -6   5  10        3.55        0.45      2.12 o 
  -5   5  10        0.08        0.63      1.98 o 
  -4   5  10      605.29      573.59     11.41 o 
  -3   5  10       62.06       60.50      4.03 o 
  -2   5  10      454.49      451.81      9.81 o 
  -1   5  10       41.96       34.53      2.38 o 
   0   5  10       24.53       23.23      2.19 o 
   1   5  10      226.18      217.83     22.35 o 
   2   5  10       29.43       30.50      3.94 o 
   3   5  10      138.17      146.71      5.92 o 
   4   5  10      262.00      248.76     11.28 o 
   5   5  10       14.94       21.71      4.52 o 
   6   5  10        0.86        0.71      3.26 o 
  -8   6  10       53.22       55.12      7.49 o 
  -7   6  10        1.44       -1.61      2.40 o 
  -6   6  10       11.31       12.34      2.66 o 
  -5   6  10       27.68       17.70      2.72 o 
  -4   6  10        1.08        2.79      4.33 o 
  -3   6  10       16.89       14.92      2.51 o 
  -2   6  10       78.84       64.40      4.13 o 
  -1   6  10      404.44      426.73     10.12 o 
   0   6  10      425.34      446.32      7.97 o 
   1   6  10      621.46      590.73     46.63 o 
   2   6  10       98.07      100.41      5.27 o 
   3   6  10       72.96       92.52      6.99 o 
   4   6  10       84.16       93.13      7.38 o 
   5   6  10       14.61        5.10      3.35 o 
   6   6  10      315.19      325.50     14.45 o 
  -8   7  10       52.78       66.41      7.63 o 
  -7   7  10       17.26       12.88      2.73 o 
  -6   7  10      244.54      283.78     13.07 o 
  -5   7  10       38.55       37.52      3.79 o 
  -4   7  10      225.82      227.87      7.99 o 
  -3   7  10      259.07      234.38      8.01 o 
  -2   7  10      512.02      515.83     11.64 o 
  -1   7  10       53.06       50.26      4.12 o 
   0   7  10      209.89      228.46     11.77 o 
   1   7  10       12.60        7.53      2.30 o 
   2   7  10       18.22       13.82      2.69 o 
   3   7  10      126.26      120.86      6.48 o 
   4   7  10       48.20       42.61      5.32 o 
   5   7  10      172.59      185.91     10.94 o 
  -6   8  10       53.31       60.82      4.98 o 
  -5   8  10        0.09       -0.05      2.39 o 
  -4   8  10        8.76        2.68      2.25 o 
  -3   8  10       26.65       43.14      4.09 o 
  -2   8  10       58.84       62.13      4.81 o 
  -1   8  10       63.68       71.39      7.27 o 
   0   8  10      143.45      155.78     10.68 o 
   1   8  10      228.78      241.34     13.64 o 
   2   8  10      145.68      151.69      6.82 o 
   3   8  10       64.78       60.36     12.58 o 
   4   8  10        1.46        1.62      4.44 o 
  -5   9  10        7.37        7.32      2.71 o 
  -4   9  10      135.05      158.40      9.68 o 
  -3   9  10        3.99        4.13      2.53 o 
  -2   9  10       10.00        9.36      2.85 o 
  -1   9  10        0.57       -2.47      4.13 o 
   0   9  10       44.87       43.25      6.66 o 
   1   9  10        0.30        7.37      5.35 o 
   2   9  10       41.83       42.37      7.41 o 
   3   9  10       27.99       31.65     12.05 o 
  -3  10  10        2.86       12.54      5.14 o 
  -2  10  10       39.45       60.00      8.13 o 
  -1  10  10        9.25        6.24      4.21 o 
   0  10  10        4.40       -1.57      4.81 o 
   1  10  10        9.22       20.78      6.68 o 
 -10   1  11        0.84        3.16      5.06 o 
  -9   1  11        9.53        7.63      4.92 o 
  -8   1  11       48.42       43.22      4.62 o 
  -7   1  11      198.38      190.47      7.94 o 
  -6   1  11      296.58      287.33      9.13 o 
  -5   1  11       37.10       33.33      4.55 o 
  -4   1  11      167.78      165.34      7.39 o 
  -3   1  11       51.36       53.38      5.26 o 
  -2   1  11        1.93        0.80      1.42 o 
  -1   1  11       67.75       65.59      2.41 o 
   0   1  11      582.31      561.20     10.33 o 
   1   1  11       77.50       86.06      3.34 o 
   2   1  11        2.21        1.63      1.43 o 
   3   1  11       30.83       31.80      3.12 o 
   4   1  11       53.47       58.56      4.09 o 
   5   1  11       38.26       40.82      3.63 o 
   6   1  11       75.39       78.94      5.01 o 
   7   1  11       10.82        6.15      2.53 o 
 -10   2  11        1.27        4.02      4.66 o 
  -9   2  11        0.01        2.30      2.79 o 
  -8   2  11       92.93       95.49      7.01 o 
  -7   2  11       12.81       16.28      4.03 o 
  -6   2  11        0.60        1.59      2.37 o 
  -5   2  11       74.22       60.31      4.16 o 
  -4   2  11        0.22        1.87      2.48 o 
  -3   2  11     1287.23     1188.14     19.35 o 
  -2   2  11      664.54      628.22      7.00 o 
  -1   2  11     1521.61     1551.30     12.26 o 
   0   2  11       49.55       45.75      3.15 o 
   1   2  11      371.82      379.73      8.17 o 
   2   2  11       72.75       66.04      3.99 o 
   3   2  11        5.60        2.90      3.64 o 
   4   2  11       66.71       65.66      4.29 o 
   5   2  11       12.48        9.10      1.87 o 
   6   2  11       12.83       13.13      2.36 o 
   7   2  11        5.77        8.90      3.16 o 
 -10   3  11        0.26        4.75      9.76 o 
  -9   3  11       19.24       13.23      4.24 o 
  -8   3  11       60.38       67.08      7.33 o 
  -7   3  11      477.45      463.46     17.25 o 
  -6   3  11     1058.73     1025.96     17.09 o 
  -5   3  11      350.39      351.67      9.55 o 
  -4   3  11      933.40      928.36     12.89 o 
  -3   3  11       96.58       89.53      3.41 o 
  -2   3  11       12.33       12.92      1.39 o 
  -1   3  11      662.99      667.64     13.12 o 
   0   3  11        1.34        2.21      1.34 o 
   1   3  11      258.98      237.91      6.70 o 
   2   3  11      538.63      532.74     14.03 o 
   3   3  11       41.97       31.31      3.19 o 
   4   3  11        8.31       13.45      2.42 o 
   5   3  11      130.36      119.96      5.83 o 
   6   3  11      164.29      182.90     10.72 o 
   7   3  11       24.99       32.36      5.49 o 
  -9   4  11        4.36        6.54      3.76 o 
  -8   4  11       23.57       26.32      5.46 o 
  -7   4  11       87.33       77.58      7.82 o 
  -6   4  11      350.28      363.85      9.62 o 
  -5   4  11       52.33       45.95      3.78 o 
  -4   4  11      197.80      201.83      6.72 o 
  -3   4  11      509.18      509.65      8.25 o 
  -2   4  11       27.07       27.36      2.14 o 
  -1   4  11     2191.82     2114.55     16.80 o 
   0   4  11       25.00       25.42      2.67 o 
   1   4  11      937.07      920.88     14.41 o 
   2   4  11       26.07       23.12      3.76 o 
   3   4  11       30.78       29.47      3.83 o 
   4   4  11      228.76      227.13      7.64 o 
   5   4  11       29.83       25.43      6.59 o 
   6   4  11       64.06       61.99      6.82 o 
  -9   5  11       16.34       15.23      5.33 o 
  -8   5  11      170.59      198.09      8.12 o 
  -7   5  11      310.29      305.66      9.50 o 
  -6   5  11      438.10      467.89     11.35 o 
  -5   5  11      573.30      566.19     14.31 o 
  -4   5  11      294.71      288.10      8.37 o 
  -3   5  11        4.65        7.23      2.10 o 
  -2   5  11       29.17       25.10      2.92 o 
  -1   5  11        9.09       11.88      1.93 o 
   0   5  11      254.73      242.90      6.70 o 
   1   5  11       22.08       20.20      2.61 o 
   2   5  11       57.47       52.29      5.01 o 
   3   5  11      303.05      308.36      8.73 o 
   4   5  11      420.43      431.34     10.62 o 
   5   5  11      125.64      138.57      9.48 o 
   6   5  11      122.28      152.71     10.35 o 
  -8   6  11       40.32       40.82      4.20 o 
  -7   6  11        0.34       -2.32      2.50 o 
  -6   6  11       16.75       13.52      3.90 o 
  -5   6  11       34.13       19.50      4.75 o 
  -4   6  11        1.77        0.44      2.73 o 
  -3   6  11        3.77        2.33      2.26 o 
  -2   6  11        9.63        9.50      2.36 o 
  -1   6  11      112.22      121.64      5.83 o 
   0   6  11      108.61      115.00      4.37 o 
   1   6  11       25.22       23.34      2.88 o 
   2   6  11        8.51        8.70      2.39 o 
   3   6  11      102.55      108.89      7.77 o 
   4   6  11       23.54       32.71      5.36 o 
   5   6  11       29.43       30.56      5.36 o 
  -7   7  11       87.68       84.78      6.98 o 
  -6   7  11       65.43       84.82      5.65 o 
  -5   7  11       33.55       38.10      3.89 o 
  -4   7  11        1.10        1.63      2.59 o 
  -3   7  11       41.96       37.39      3.92 o 
  -2   7  11        0.10       -0.25      2.32 o 
  -1   7  11        7.06       13.53      2.77 o 
   0   7  11       61.82       80.13      7.67 o 
   1   7  11       34.19       32.52      3.87 o 
   2   7  11       37.97       40.30     15.34 o 
   3   7  11        0.64       -0.02      2.55 o 
   4   7  11       10.55        0.19      3.58 o 
   5   7  11      151.75      153.71     10.26 o 
  -6   8  11        0.00       -1.44      3.12 o 
  -5   8  11        5.99        3.77      2.74 o 
  -4   8  11        0.49        1.33      2.97 o 
  -3   8  11        8.62       10.78      3.00 o 
  -2   8  11       34.56       39.20      4.20 o 
  -1   8  11        4.97        7.22      2.51 o 
   0   8  11        0.21        5.56      4.81 o 
   1   8  11        1.59        4.47      4.15 o 
   2   8  11       29.16       27.67      5.09 o 
   3   8  11        0.04       -2.97      2.97 o 
  -5   9  11        8.26        9.86      2.81 o 
  -4   9  11       21.68       16.92      3.27 o 
  -3   9  11        0.18        7.20      3.10 o 
  -2   9  11        0.00        1.03      2.66 o 
  -1   9  11       49.81       49.95      7.07 o 
   0   9  11       18.31       23.64      5.56 o 
   1   9  11       51.83       60.90      8.37 o 
   2   9  11       46.08       48.75      7.41 o 
 -10   0  12       47.77       52.84      7.84 o 
  -9   0  12       37.69       37.09      6.29 o 
  -8   0  12        0.07       -0.93      3.79 o 
  -7   0  12       49.20       40.75      5.94 o 
  -6   0  12       57.33       45.11      5.74 o 
  -5   0  12      168.61      165.90     10.23 o 
  -4   0  12        4.20        1.14      2.64 o 
  -3   0  12      871.47      864.17     19.18 o 
  -2   0  12     1402.15     1406.12     23.00 o 
  -1   0  12      416.44      415.56     11.99 o 
   0   0  12       50.97       57.91      3.46 o 
   1   0  12        2.24        3.44      2.13 o 
   2   0  12        0.32       -0.20      2.00 o 
   3   0  12      100.19      114.39      7.67 o 
   4   0  12       20.74        9.73      3.33 o 
   5   0  12      241.25      301.90     13.30 o 
   6   0  12        0.44       -0.71      3.36 o 
   7   0  12       30.58       39.15      5.70 o 
 -10   1  12       65.93       68.66      6.08 o 
  -9   1  12      119.43      115.51      8.15 o 
  -8   1  12      617.93      606.85     28.58 o 
  -7   1  12      214.67      202.50      8.43 o 
  -6   1  12      457.54      451.02     11.60 o 
  -5   1  12      336.05      321.78      9.38 o 
  -4   1  12       37.05       42.27      3.55 o 
  -3   1  12        0.79        0.62      1.86 o 
  -2   1  12      625.80      594.07     10.77 o 
  -1   1  12       92.28       87.75      3.41 o 
   0   1  12      783.44      755.82     11.81 o 
   1   1  12       26.65       29.03      2.61 o 
   2   1  12      203.64      201.50      6.86 o 
   3   1  12        4.10        5.10      3.00 o 
   4   1  12      441.35      453.28     10.96 o 
   5   1  12        7.36       13.18      4.71 o 
   6   1  12      127.27      127.05      6.49 o 
   7   1  12       11.52       10.15      2.85 o 
 -10   2  12        0.95        3.97      2.77 o 
  -9   2  12        2.98        2.51      2.56 o 
  -8   2  12        7.64        8.71      2.91 o 
  -7   2  12       23.22       30.53      3.83 o 
  -6   2  12      276.36      264.95      9.06 o 
  -5   2  12        8.25        8.28      2.49 o 
  -4   2  12       64.15       68.89      4.42 o 
  -3   2  12      193.38      186.60      5.06 o 
  -2   2  12       70.07       65.78      3.12 o 
  -1   2  12     1141.41     1122.17     29.50 o 
   0   2  12      713.23      717.50     13.78 o 
   1   2  12      158.83      145.99      4.55 o 
   2   2  12       33.32       26.36      2.90 o 
   3   2  12       15.76       11.88      2.33 o 
   4   2  12      118.85      102.91      6.78 o 
   5   2  12       14.19       18.52      2.93 o 
   6   2  12       21.58       21.63      3.20 o 
  -9   3  12        7.31        6.98      7.01 o 
  -8   3  12        7.37        7.99      3.03 o 
  -7   3  12        5.32        8.37      3.03 o 
  -6   3  12        0.90        4.18      2.57 o 
  -5   3  12       16.10       17.06      2.94 o 
  -4   3  12      140.28      143.49      6.13 o 
  -3   3  12       14.21       16.14      2.61 o 
  -2   3  12       42.89       44.08      2.22 o 
  -1   3  12        5.54        3.03      1.45 o 
   0   3  12       10.93        9.86      1.68 o 
   1   3  12       81.75      102.60      4.72 o 
   2   3  12      233.91      228.06      7.41 o 
   3   3  12       52.49       53.11      4.33 o 
   4   3  12       55.54       56.77      4.23 o 
   5   3  12       18.61       19.58      3.09 o 
   6   3  12       19.50       17.13      4.67 o 
  -9   4  12        0.10       -2.81      4.23 o 
  -8   4  12        0.60        0.56      3.67 o 
  -7   4  12        6.60        7.66      4.36 o 
  -6   4  12       62.85       65.57      5.06 o 
  -5   4  12       16.52       15.42      4.93 o 
  -4   4  12      235.31      214.28      5.85 o 
  -3   4  12       65.45       60.70      3.25 o 
  -2   4  12      182.21      180.60      4.95 o 
  -1   4  12      132.97      138.71      4.48 o 
   0   4  12       58.12       51.56      3.88 o 
   1   4  12      253.19      238.32      7.20 o 
   2   4  12       66.79       55.09      5.36 o 
   3   4  12        0.77       -1.92      2.25 o 
   4   4  12        2.92        6.48      2.15 o 
   5   4  12        6.44        8.73      2.78 o 
   6   4  12        0.17        3.20      3.74 o 
  -8   5  12        4.77        8.73      4.39 o 
  -7   5  12        6.09        7.62      3.77 o 
  -6   5  12       42.29       36.95      3.77 o 
  -5   5  12      110.42      111.37      5.68 o 
  -4   5  12        8.68        3.35      1.70 o 
  -3   5  12        0.48       -0.16      1.78 o 
  -2   5  12        1.45       -0.49      2.10 o 
  -1   5  12       40.64       43.74      2.78 o 
   0   5  12      591.22      583.95      9.51 o 
   1   5  12       31.39       27.43      3.05 o 
   2   5  12      142.10      139.17      8.27 o 
   3   5  12        1.23       -1.29      2.31 o 
   4   5  12       18.56       26.57      3.48 o 
   5   5  12        3.16        8.27      3.93 o 
  -8   6  12        2.12        4.54      3.78 o 
  -7   6  12        0.48       -3.47      4.45 o 
  -6   6  12        1.87        1.11      2.70 o 
  -5   6  12       27.64       30.59      3.56 o 
  -4   6  12        5.98        4.46      2.04 o 
  -3   6  12      170.40      171.68      7.51 o 
  -2   6  12      366.23      368.47      9.91 o 
  -1   6  12      254.78      266.22      9.79 o 
   0   6  12      249.47      251.09      6.54 o 
   1   6  12      114.90      105.32     13.41 o 
   2   6  12       26.77       24.12      3.36 o 
   3   6  12       21.09       20.56      3.02 o 
   4   6  12        6.00       11.85      4.56 o 
   5   6  12       83.44       98.61      8.74 o 
  -7   7  12       73.59       74.30      7.19 o 
  -6   7  12        6.30       11.08      3.27 o 
  -5   7  12       18.41       11.64      2.70 o 
  -4   7  12        1.54       -0.74      2.71 o 
  -3   7  12        0.27        0.24      2.74 o 
  -2   7  12       80.41       88.73      5.42 o 
  -1   7  12       36.75       30.51      3.66 o 
   0   7  12      107.72      132.02     10.09 o 
   1   7  12       38.33       38.79      5.81 o 
   2   7  12      412.41      444.80     13.64 o 
   3   7  12       73.04       91.49      6.02 o 
   4   7  12      188.16      208.77     11.56 o 
  -6   8  12        5.86        7.25      5.86 o 
  -5   8  12       25.09       28.56      3.66 o 
  -4   8  12       19.81       14.93      2.77 o 
  -3   8  12      118.56      121.55      6.62 o 
  -2   8  12       35.31       36.95      4.08 o 
  -1   8  12      173.40      171.23     10.84 o 
   0   8  12       83.40       96.82      9.38 o 
   1   8  12      127.96      133.03     10.94 o 
   2   8  12       29.74       17.95      5.34 o 
   3   8  12        1.83       -2.81      2.81 o 
  -4   9  12       17.53       15.16     10.19 o 
  -3   9  12        4.48       12.95      3.63 o 
  -2   9  12       37.97       40.89      4.42 o 
  -1   9  12        1.37       -2.92      4.71 o 
   0   9  12       13.14       14.99      5.58 o 
   1   9  12       23.70       26.44      6.94 o 
  -9   1  13        0.01        0.40      5.98 o 
  -8   1  13      173.27      179.96      8.62 o 
  -7   1  13       71.67       72.21      5.48 o 
  -6   1  13       13.43       11.92      2.93 o 
  -5   1  13       14.93       15.72      3.24 o 
  -4   1  13        0.20       -2.18      2.32 o 
  -3   1  13      432.75      414.79      9.89 o 
  -2   1  13     1003.04      985.89     11.62 o 
  -1   1  13      210.94      180.92      4.94 o 
   0   1  13        4.36        4.98      1.49 o 
   1   1  13        7.58        8.32      1.84 o 
   2   1  13       42.65       39.85      3.44 o 
   3   1  13        2.31        4.80      4.11 o 
   4   1  13       22.83       25.42      3.35 o 
   5   1  13       66.86       69.47      5.04 o 
   6   1  13       47.53       45.90      7.89 o 
  -9   2  13       26.65       26.37      4.27 o 
  -8   2  13      220.69      207.24     16.20 o 
  -7   2  13       40.33       41.99      4.37 o 
  -6   2  13       84.65       83.88      5.65 o 
  -5   2  13      461.81      475.43     11.70 o 
  -4   2  13      808.86      754.54     48.61 o 
  -3   2  13      658.31      677.17      9.89 o 
  -2   2  13      120.12      115.21      4.12 o 
  -1   2  13      152.35      155.06      5.85 o 
   0   2  13       18.05       12.03      2.24 o 
   1   2  13       24.88       18.80      2.04 o 
   2   2  13       48.79       54.34      3.96 o 
   3   2  13       41.40       41.17      3.72 o 
   4   2  13       57.79       54.39      4.36 o 
   5   2  13        8.02        6.53      2.36 o 
   6   2  13       15.01       16.19      4.82 o 
  -9   3  13       70.05       76.13     10.17 o 
  -8   3  13        1.42        2.49      2.74 o 
  -7   3  13      727.16      712.35     15.86 o 
  -6   3  13       91.25       86.40      6.00 o 
  -5   3  13       72.30       72.02      4.88 o 
  -4   3  13      199.09      179.99      7.07 o 
  -3   3  13       23.01       16.46      2.72 o 
  -2   3  13      797.75      773.81     12.70 o 
  -1   3  13      226.06      198.84      8.64 o 
   0   3  13      345.21      343.64      7.05 o 
   1   3  13        1.81        0.98      1.81 o 
   2   3  13        9.68        8.34      2.04 o 
   3   3  13        2.47        2.04      1.91 o 
   4   3  13       50.81       43.86      3.95 o 
   5   3  13       82.08       89.40      5.50 o 
   6   3  13        3.61       -2.27      4.39 o 
  -9   4  13        9.71        9.24      3.63 o 
  -8   4  13        3.85        1.50      2.92 o 
  -7   4  13       28.84       41.53      4.56 o 
  -6   4  13      260.70      279.56      9.62 o 
  -5   4  13      449.73      448.10     11.53 o 
  -4   4  13      266.90      269.50      8.61 o 
  -3   4  13      546.81      525.33     16.61 o 
  -2   4  13      448.19      430.56     13.68 o 
  -1   4  13      250.38      264.52      6.24 o 
   0   4  13      119.37      124.89      4.57 o 
   1   4  13        0.02        0.72      1.60 o 
   2   4  13       19.53       17.89      2.71 o 
   3   4  13       44.06       36.32      3.51 o 
   4   4  13        5.32        3.56      2.93 o 
   5   4  13      120.69      128.51      6.56 o 
  -8   5  13       62.80       62.63      7.93 o 
  -7   5  13       34.38       41.29      6.78 o 
  -6   5  13       11.04       12.76      4.05 o 
  -5   5  13       54.85       55.43      5.00 o 
  -4   5  13        3.25       -1.59      2.33 o 
  -3   5  13        0.10        1.82      2.76 o 
  -2   5  13        0.17        1.36      1.91 o 
  -1   5  13        5.57        5.60      2.34 o 
   0   5  13       69.49       70.25      3.65 o 
   1   5  13        3.54        5.34      3.25 o 
   2   5  13       71.79       69.08      6.21 o 
   3   5  13        6.13        6.32      2.16 o 
   4   5  13        0.03        3.50      2.56 o 
   5   5  13        0.05        1.87      3.88 o 
  -7   6  13       90.07       91.11      8.84 o 
  -6   6  13        9.13        4.16      3.35 o 
  -5   6  13        3.80        3.34      2.46 o 
  -4   6  13      206.50      220.22     12.33 o 
  -3   6  13       34.74       34.70      3.73 o 
  -2   6  13       81.90       80.67      5.06 o 
  -1   6  13      298.88      296.67     10.57 o 
   0   6  13       93.59       91.06      5.53 o 
   1   6  13       33.68       35.17      3.68 o 
   2   6  13       17.90        8.97      2.72 o 
   3   6  13       24.31       19.82      3.04 o 
   4   6  13       13.30       20.01      5.10 o 
  -6   7  13        5.73       11.57      3.34 o 
  -5   7  13       13.59        9.33      2.74 o 
  -4   7  13       11.71        4.82      2.27 o 
  -3   7  13        5.67        6.29      6.53 o 
  -2   7  13       12.48       12.72      4.06 o 
  -1   7  13        3.09        2.04      3.66 o 
   0   7  13       40.82       45.91      6.63 o 
   1   7  13        0.79       -0.69      4.22 o 
   2   7  13        3.71        9.03      5.60 o 
   3   7  13        1.51        2.58      5.57 o 
  -5   8  13       22.53       18.21      3.10 o 
  -4   8  13       23.24       18.34      4.93 o 
  -3   8  13       20.98       30.46      4.10 o 
  -2   8  13        0.50        3.96      5.53 o 
  -1   8  13       45.95       49.13      4.57 o 
   0   8  13        3.80        8.06      4.89 o 
   1   8  13       17.16       13.33      5.18 o 
   2   8  13        5.64        3.23      4.88 o 
  -2   9  13       29.32       35.32      4.51 o 
  -9   0  14       24.39       22.11      6.19 o 
  -8   0  14      419.58      382.10     18.57 o 
  -7   0  14      372.27      354.12     16.17 o 
  -6   0  14      633.86      627.39     20.48 o 
  -5   0  14      672.63      675.97     20.20 o 
  -4   0  14      531.69      530.26     17.07 o 
  -3   0  14        2.97        6.78      3.31 o 
  -2   0  14        8.06       12.84      3.49 o 
  -1   0  14        0.09       -0.59      1.70 o 
   0   0  14     1063.64     1121.47     23.41 o 
   1   0  14       18.16       21.32      4.20 o 
   2   0  14       38.93       36.67      5.02 o 
   3   0  14       10.80       10.28      3.57 o 
   4   0  14       96.21      117.01      8.74 o 
   5   0  14      373.14      390.76     16.18 o 
  -9   1  14      137.48      142.57      8.23 o 
  -8   1  14       40.67       45.58      5.04 o 
  -7   1  14       28.87       20.93      5.09 o 
  -6   1  14       27.13       26.59      3.66 o 
  -5   1  14       28.75       36.60      3.83 o 
  -4   1  14      102.47       88.74      5.28 o 
  -3   1  14        0.01       -0.33      2.00 o 
  -2   1  14        8.51        5.38      1.60 o 
  -1   1  14       16.91       12.49      2.19 o 
   0   1  14       31.67       29.44      2.43 o 
   1   1  14      136.89      156.77      6.53 o 
   2   1  14        7.38        6.06      2.19 o 
   3   1  14      156.07      156.38      6.95 o 
   4   1  14       19.46       20.43      4.03 o 
   5   1  14        6.99        9.43      2.91 o 
  -9   2  14        1.30       -3.75      3.75 o 
  -8   2  14      189.97      194.59      9.23 o 
  -7   2  14       49.13       44.16      4.66 o 
  -6   2  14      218.23      213.97     14.82 o 
  -5   2  14       12.50        9.72      2.80 o 
  -4   2  14        5.60        6.20      2.24 o 
  -3   2  14       73.49       64.68      3.38 o 
  -2   2  14      309.66      301.50      8.38 o 
  -1   2  14        0.58        1.92      1.83 o 
   0   2  14        9.27        8.44      2.01 o 
   1   2  14       25.88       22.49      2.51 o 
   2   2  14       53.60       45.00      3.98 o 
   3   2  14       66.83       68.44      4.80 o 
   4   2  14      146.37      155.25      7.13 o 
   5   2  14       47.46       41.71      4.34 o 
  -9   3  14        6.37        2.47      2.90 o 
  -8   3  14       14.78       17.40      4.55 o 
  -7   3  14        7.86       10.10      6.48 o 
  -6   3  14        1.51        4.49      2.51 o 
  -5   3  14       16.01       11.90      3.17 o 
  -4   3  14      107.09      114.24     10.31 o 
  -3   3  14      136.61      133.34      8.83 o 
  -2   3  14       15.05       16.92      2.63 o 
  -1   3  14        0.10        0.23      1.57 o 
   0   3  14       30.04       26.67      2.88 o 
   1   3  14        4.16        1.40      1.80 o 
   2   3  14       20.37       18.57      2.88 o 
   3   3  14        5.25        6.82      2.60 o 
   4   3  14        6.47        7.39      3.41 o 
   5   3  14        9.63        5.93      2.57 o 
  -8   4  14       12.87       12.95      3.45 o 
  -7   4  14        5.96        7.84      2.89 o 
  -6   4  14       87.75       77.91      5.69 o 
  -5   4  14       55.53       55.13      4.51 o 
  -4   4  14        9.86        6.09      3.48 o 
  -3   4  14       79.94       69.59      7.00 o 
  -2   4  14       20.95       24.26      4.54 o 
  -1   4  14       26.10       14.66      2.43 o 
   0   4  14       38.17       21.93      2.89 o 
   1   4  14       12.35       12.12      2.16 o 
   2   4  14       56.93       53.17      4.23 o 
   3   4  14        3.64        4.68      2.29 o 
   4   4  14       61.03       66.61      4.95 o 
  -8   5  14       28.88       30.65      4.50 o 
  -7   5  14        7.53        8.69      3.27 o 
  -6   5  14       32.21       31.83      7.79 o 
  -5   5  14        1.16       -3.34      4.27 o 
  -4   5  14       81.70       65.01      7.10 o 
  -3   5  14        4.69        0.96      2.86 o 
  -2   5  14        2.26        1.35      3.05 o 
  -1   5  14        0.11        1.56      2.27 o 
   0   5  14       61.70       62.59      3.64 o 
   1   5  14       13.09       18.97      5.34 o 
   2   5  14       44.45       46.06      3.49 o 
   3   5  14      203.16      209.41      8.13 o 
   4   5  14        5.84        5.39      2.96 o 
  -7   6  14       54.00       51.75      5.11 o 
  -6   6  14       50.29       52.70      6.97 o 
  -5   6  14       11.20        6.53      4.17 o 
  -4   6  14       27.90       22.46      4.76 o 
  -3   6  14       41.31       44.22      4.74 o 
  -2   6  14        0.80       -2.19      2.40 o 
  -1   6  14        1.26        4.04      2.45 o 
   0   6  14      137.20      147.73      7.16 o 
   1   6  14        3.02       -0.31      2.58 o 
   2   6  14        1.66       -1.75      2.92 o 
   3   6  14       25.19       25.19      3.49 o 
  -6   7  14        2.09        1.59      3.72 o 
  -5   7  14        9.03        5.18      3.43 o 
  -4   7  14       12.34        8.70      4.76 o 
  -3   7  14        1.97        3.55      6.22 o 
  -2   7  14        3.97        0.08      2.39 o 
  -1   7  14       10.19       17.76      3.45 o 
   0   7  14       21.46       39.30      7.23 o 
   1   7  14      155.97      162.69     12.04 o 
   2   7  14       46.14       47.48      7.90 o 
  -4   8  14       23.77       24.22      3.40 o 
  -3   8  14       18.05       22.71      5.18 o 
  -2   8  14       45.30       50.95      4.96 o 
  -1   8  14        0.30       -4.96      4.96 o 
   0   8  14        0.22        8.61      5.48 o 
  -8   1  15       29.68       29.68      4.33 o 
  -7   1  15       29.67       29.05      4.28 o 
  -6   1  15      102.37       93.36      6.08 o 
  -5   1  15       16.38       16.42      3.14 o 
  -4   1  15       10.32        8.56      2.30 o 
  -3   1  15       19.61       17.85      2.73 o 
  -2   1  15        0.89        0.53      1.55 o 
  -1   1  15      259.66      274.10      8.26 o 
   0   1  15        6.36       10.17      2.35 o 
   1   1  15       49.11       44.45      3.91 o 
   2   1  15        7.58        6.28      2.39 o 
   3   1  15        9.05        9.35      2.47 o 
   4   1  15       30.30       28.83      3.98 o 
   5   1  15       15.04       10.12      3.09 o 
  -8   2  15       21.15       18.37      4.02 o 
  -7   2  15       95.79       93.55      6.53 o 
  -6   2  15      153.74      154.88      7.66 o 
  -5   2  15        0.59        1.57      2.21 o 
  -4   2  15       45.93       44.46      4.08 o 
  -3   2  15        5.66        2.58      1.62 o 
  -2   2  15        2.60        6.31      2.11 o 
  -1   2  15        9.53        8.48      2.73 o 
   0   2  15       18.84       20.42      3.69 o 
   1   2  15        8.81        6.78      2.21 o 
   2   2  15      169.02      180.21      7.47 o 
   3   2  15       66.71       60.45      4.81 o 
   4   2  15       45.40       61.98      5.01 o 
  -8   3  15       89.60       90.30      6.63 o 
  -7   3  15      127.07      137.16      9.04 o 
  -6   3  15        0.93        5.58      2.86 o 
  -5   3  15        1.63        3.36      2.62 o 
  -4   3  15      191.60      183.38      7.53 o 
  -3   3  15      222.87      222.77     11.70 o 
  -2   3  15      244.14      233.60      7.71 o 
  -1   3  15      298.82      299.16      8.73 o 
   0   3  15       83.80       84.39      6.48 o 
   1   3  15      429.54      442.44      8.92 o 
   2   3  15       64.29       53.56      4.59 o 
   3   3  15        6.09       10.49      3.06 o 
   4   3  15        0.35        0.74      2.53 o 
  -8   4  15       37.55       41.30     11.74 o 
  -7   4  15       71.24       67.28      5.66 o 
  -6   4  15       56.66       50.69      4.65 o 
  -5   4  15        2.27        1.72      2.25 o 
  -4   4  15       45.51       41.56      5.86 o 
  -3   4  15        3.25        5.98      3.49 o 
  -2   4  15       35.62       30.78      5.06 o 
  -1   4  15        2.04        1.77      1.93 o 
   0   4  15       52.26       48.82      3.98 o 
   1   4  15        0.30        4.32      2.31 o 
   2   4  15        8.65        6.39      6.25 o 
   3   4  15       67.60       65.24      5.01 o 
   4   4  15       93.41       97.34      6.12 o 
  -7   5  15        3.19        0.76      2.68 o 
  -6   5  15      106.28      103.39      6.41 o 
  -5   5  15        3.44       -1.14      3.69 o 
  -4   5  15       21.13       17.01      4.71 o 
  -3   5  15      113.64      104.69      8.41 o 
  -2   5  15        1.29        1.12      3.54 o 
  -1   5  15      534.31      513.33     17.49 o 
   0   5  15      100.93      120.51      6.02 o 
   1   5  15      135.67      129.35      6.55 o 
   2   5  15       33.59       32.93      3.11 o 
   3   5  15      127.33      122.36      6.63 o 
  -6   6  15        7.19        8.74      4.74 o 
  -5   6  15       51.93       49.17      6.89 o 
  -4   6  15        0.96        0.80      2.79 o 
  -3   6  15        4.92        0.52      2.99 o 
  -2   6  15        0.04       -1.38      3.56 o 
  -1   6  15       40.60       35.78      6.03 o 
   0   6  15        9.97       11.50      3.04 o 
   1   6  15        3.42       -0.11      2.39 o 
   2   6  15       14.07        7.39      3.86 o 
  -5   7  15       34.04       26.32      5.09 o 
  -4   7  15        6.70        4.77      3.86 o 
  -3   7  15        3.41        0.49      3.17 o 
  -2   7  15       18.45       15.68      3.26 o 
  -1   7  15        0.63       -1.62      2.45 o 
   0   7  15       22.54       39.61      7.14 o 
   1   7  15        2.73       10.91      5.83 o 
  -8   0  16       49.31       48.28      7.75 o 
  -7   0  16       18.86       16.04      4.69 o 
  -6   0  16       36.69       33.43      6.04 o 
  -5   0  16       98.81      101.64      8.81 o 
  -4   0  16        0.98       -2.12      3.22 o 
  -3   0  16       71.14       81.83      7.08 o 
  -2   0  16        8.65        5.71      2.20 o 
  -1   0  16       80.51       86.27      7.47 o 
   0   0  16       82.77       84.19      7.62 o 
   1   0  16        5.92        7.75      4.11 o 
   2   0  16      110.12      120.88      9.02 o 
   3   0  16       20.30       20.98      4.65 o 
   4   0  16      361.13      363.87     16.16 o 
  -8   1  16        4.87       10.30      3.23 o 
  -7   1  16        0.28        0.04      2.79 o 
  -6   1  16       26.70       25.58      3.90 o 
  -5   1  16       49.96       50.85      4.57 o 
  -4   1  16       83.77       82.74      5.41 o 
  -3   1  16      259.01      275.54      7.17 o 
  -2   1  16      303.40      305.14      9.03 o 
  -1   1  16      583.66      600.16     10.42 o 
   0   1  16      374.31      408.60     10.98 o 
   1   1  16      199.71      203.11     12.99 o 
   2   1  16       37.95       48.38      4.40 o 
   3   1  16       20.31       14.81      3.15 o 
   4   1  16        2.60        2.97      2.89 o 
  -8   2  16      176.50      153.45      9.23 o 
  -7   2  16        4.82        9.79      3.43 o 
  -6   2  16        9.10       19.31      3.82 o 
  -5   2  16       21.02       29.68      3.95 o 
  -4   2  16        4.47        5.65      2.38 o 
  -3   2  16       10.89        6.73      2.18 o 
  -2   2  16       34.80       41.92      3.85 o 
  -1   2  16       28.20       34.59      9.06 o 
   0   2  16       23.58       18.51      2.36 o 
   1   2  16        0.92       -1.50      2.59 o 
   2   2  16       33.51       39.47      4.14 o 
   3   2  16       34.02       38.20      4.26 o 
   4   2  16       57.23       74.01      5.57 o 
  -7   3  16        3.29        8.45      3.29 o 
  -6   3  16        6.72        8.34      3.08 o 
  -5   3  16        0.04        0.35      3.29 o 
  -4   3  16        0.08       -2.51      3.61 o 
  -3   3  16        0.11        0.25      2.91 o 
  -2   3  16       14.87       18.63      2.98 o 
  -1   3  16        6.62        3.15      2.07 o 
   0   3  16        2.50        3.26      2.09 o 
   1   3  16       46.35       41.95      4.01 o 
   2   3  16        3.03        3.69      2.25 o 
   3   3  16        3.94        5.67      2.89 o 
  -7   4  16       36.36       40.63      4.81 o 
  -6   4  16        1.78       -0.19      2.60 o 
  -5   4  16        0.43       -3.72      3.72 o 
  -4   4  16        2.74        2.43      3.29 o 
  -3   4  16       12.58       11.08      4.13 o 
  -2   4  16        4.38       -0.98      3.52 o 
  -1   4  16        0.12       -2.36      2.36 o 
   0   4  16       40.83       49.96      4.31 o 
   1   4  16       12.62       13.64      6.33 o 
   2   4  16        6.88        4.21      3.70 o 
   3   4  16        9.95       12.01      4.39 o 
  -6   5  16        0.30       -4.74      4.74 o 
  -5   5  16       16.92       19.79      4.93 o 
  -4   5  16       11.47       11.27      3.82 o 
  -3   5  16        1.27       -2.23      3.43 o 
  -2   5  16        5.03       -0.55      3.26 o 
  -1   5  16       86.19       85.24      7.98 o 
   0   5  16       27.75       31.67      3.72 o 
   1   5  16       11.60        9.19      3.19 o 
   2   5  16       22.10       18.84      2.94 o 
  -5   6  16        4.05        5.10      4.09 o 
  -4   6  16        3.98       -0.61      3.37 o 
  -3   6  16       23.10       16.55      4.34 o 
  -2   6  16        1.76        1.92      3.84 o 
  -1   6  16       86.68       82.47      8.42 o 
   0   6  16       10.83        9.76      4.20 o 
   1   6  16        0.16       -3.85      3.85 o 
  -2   7  16       44.28       49.80      6.94 o 
  -7   1  17        9.48        5.83      3.16 o 
  -6   1  17        8.70        6.55      3.56 o 
  -5   1  17       22.88       23.76      3.72 o 
  -4   1  17       47.89       48.68      3.51 o 
  -3   1  17       37.31       38.92      3.79 o 
  -2   1  17      160.67      155.65      6.84 o 
  -1   1  17        8.49       10.54      4.24 o 
   0   1  17        2.78        6.32      5.03 o 
   1   1  17        5.48        6.81      4.37 o 
   2   1  17        2.27        2.52      4.33 o 
   3   1  17       88.75       80.00      5.71 o 
  -7   2  17      154.48      169.59      8.94 o 
  -6   2  17      121.95      137.20      7.72 o 
  -5   2  17      177.21      179.49      8.25 o 
  -4   2  17      119.13      114.33      9.23 o 
  -3   2  17       86.69       93.99      5.57 o 
  -2   2  17       26.85       30.21      3.63 o 
  -1   2  17        3.54        2.20      2.89 o 
   0   2  17       55.70       55.33      6.23 o 
   1   2  17       25.55       22.32      4.02 o 
   2   2  17       83.63       82.69      6.19 o 
   3   2  17        9.44       15.43      3.31 o 
  -7   3  17       16.66       23.21      4.37 o 
  -6   3  17       15.21       12.47      3.22 o 
  -5   3  17       43.28       40.67      6.54 o 
  -4   3  17       55.88       61.53      7.11 o 
  -3   3  17      365.92      370.20     15.67 o 
  -2   3  17      103.82      116.42      6.09 o 
  -1   3  17       73.76       72.14      4.86 o 
   0   3  17       84.61       82.23      5.53 o 
   1   3  17        0.02       -0.57      2.86 o 
   2   3  17        0.01        3.51      2.78 o 
  -6   4  17       49.90       45.00      6.97 o 
  -5   4  17       76.38       70.32      8.13 o 
  -4   4  17       34.42       32.83      5.99 o 
  -3   4  17       20.18       18.23      4.98 o 
  -2   4  17       23.43       21.68      4.96 o 
  -1   4  17       21.75       17.91      2.87 o 
   0   4  17       58.07       56.40      4.48 o 
   1   4  17       24.44       26.29      4.24 o 
   2   4  17       66.37       59.74     14.70 o 
  -5   5  17       46.82       45.82      7.12 o 
  -4   5  17       51.58       59.91      7.42 o 
  -3   5  17       38.36       34.48      6.19 o 
  -2   5  17       87.27       92.31      8.42 o 
  -1   5  17       70.39       60.30      7.02 o 
   0   5  17       11.80       19.23      3.39 o 
  -3   6  17        0.08       -3.77      3.77 o 
  -2   6  17        1.33        5.45      4.50 o 
  -6   0  18       41.11       46.23      7.14 o 
  -5   0  18       27.47       19.94      5.10 o 
  -4   0  18        4.66        5.07      3.66 o 
  -3   0  18       14.11        5.03      3.32 o 
  -2   0  18       10.37       -1.54      4.20 o 
  -1   0  18       65.12       73.56      7.53 o 
   0   0  18      294.11      314.89     14.85 o 
   1   0  18      204.08      256.06     13.68 o 
   2   0  18       37.56       30.68      5.35 o 
  -6   1  18       17.76       21.42      3.94 o 
  -5   1  18       14.37       14.34      4.37 o 
  -4   1  18       22.45       18.95      4.55 o 
  -3   1  18       10.24        2.12      4.40 o 
  -2   1  18       79.70       85.20      6.56 o 
  -1   1  18       28.47       29.71      8.12 o 
   0   1  18       88.77       94.52      6.76 o 
   1   1  18        3.78        5.12      3.98 o 
   2   1  18        0.02        2.51      3.75 o 
  -6   2  18       18.27       15.91      5.97 o 
  -5   2  18       25.54       18.82      5.33 o 
  -4   2  18       31.78       31.29      5.77 o 
  -3   2  18        0.01       -1.67      2.79 o 
  -2   2  18       33.81       38.76      6.27 o 
  -1   2  18       41.08       40.92      4.26 o 
   0   2  18        0.53       -1.60      3.49 o 
   1   2  18       21.62       21.92      3.66 o 
  -5   3  18        8.69        3.77      3.72 o 
  -4   3  18       14.94       18.12      4.84 o 
  -3   3  18       14.78       18.15      5.10 o 
  -2   3  18        3.30        3.92      3.75 o 
  -1   3  18        4.82       -0.09      2.26 o 
   0   3  18        1.24       -5.75      5.75 o 
   1   3  18       27.61       17.89      9.93 o 
  -4   4  18       18.03       15.19      4.63 o 
  -3   4  18        5.24        5.12      3.53 o 
  -2   4  18       12.27       10.08      3.80 o 
  -1   4  18        5.58        2.05      3.75 o 
   0   4  18        6.55        7.58      2.65 o 
  -5   1  19        0.58        3.29      2.79 o 
  -4   1  19        7.21        6.29      3.57 o 
  -3   1  19       89.28       85.09     14.14 o 
  -2   1  19      129.11      134.42      7.19 o 
  -1   1  19        2.91        4.80     10.36 o 
   0   1  19        0.68        5.67      3.74 o 
  -4   2  19       18.96       19.29      4.89 o 
  -3   2  19       22.53       31.40      6.02 o 
  -2   2  19      100.22      139.22      9.94 o 
  -1   2  19      223.92      238.64      9.39 o 
  -3   3  19       98.07      112.82      9.83 o 
  -2   3  19       41.15       46.15      6.57 o 
                                                 
